# Supplementary material for: Intuitive optics: what great apes infer from mirrors and shadows
Source: Anim Cogn. 2018 May 2;21(4):493–512. doi: 10.1007/s10071-018-1184-0 (PMC6004283; doi:10.1007/s10071-018-1184-0)
Supplement: Supplementary file 6 — Supplementary material 6 (XLSX 318 KB) [file 10071_2018_1184_MOESM6_ESM.xlsx]

## Sheet: Exp1
Species	Subject	Sex	Breeding	Age	Order	Order2	Phase	Session	Trial	Condition	correct_side	first_response	chosen_side
chimpanzee	Alex	m	hand reared	14	shadow_first	1	shadow	1	1	shadow	l	0	r
chimpanzee	Alex	m	hand reared	14	shadow_first	1	shadow	1	2	shadow	r	1	r
chimpanzee	Alex	m	hand reared	14	shadow_first	1	shadow	1	3	shadow	l	0	r
chimpanzee	Alex	m	hand reared	14	shadow_first	1	shadow	1	4	base	l	0	r
chimpanzee	Alex	m	hand reared	14	shadow_first	1	shadow	1	5	shadow	r	1	r
chimpanzee	Alex	m	hand reared	14	shadow_first	1	shadow	1	6	base	r	1	r
chimpanzee	Alex	m	hand reared	14	shadow_first	1	shadow	1	7	control	r	1	r
chimpanzee	Alex	m	hand reared	14	shadow_first	1	shadow	1	8	base	l	0	r
chimpanzee	Alex	m	hand reared	14	shadow_first	1	shadow	1	9	shadow	l	1	l
chimpanzee	Alex	m	hand reared	14	shadow_first	1	shadow	1	10	control	r	1	r
chimpanzee	Alex	m	hand reared	14	shadow_first	1	shadow	1	11	control	l	0	r
chimpanzee	Alex	m	hand reared	14	shadow_first	1	shadow	1	12	shadow	r	1	r
chimpanzee	Alex	m	hand reared	14	shadow_first	1	shadow	2	13	shadow	l	0	r
chimpanzee	Alex	m	hand reared	14	shadow_first	1	shadow	2	14	control	l	0	r
chimpanzee	Alex	m	hand reared	14	shadow_first	1	shadow	2	15	base	r	1	r
chimpanzee	Alex	m	hand reared	14	shadow_first	1	shadow	2	16	control	l	0	r
chimpanzee	Alex	m	hand reared	14	shadow_first	1	shadow	2	17	shadow	l	0	r
chimpanzee	Alex	m	hand reared	14	shadow_first	1	shadow	2	18	control	r	1	r
chimpanzee	Alex	m	hand reared	14	shadow_first	1	shadow	2	19	base	r	1	r
chimpanzee	Alex	m	hand reared	14	shadow_first	1	shadow	2	20	base	l	1	l
chimpanzee	Alex	m	hand reared	14	shadow_first	1	shadow	2	21	shadow	l	0	r
chimpanzee	Alex	m	hand reared	14	shadow_first	1	shadow	2	22	shadow	r	1	r
chimpanzee	Alex	m	hand reared	14	shadow_first	1	shadow	2	23	shadow	r	1	r
chimpanzee	Alex	m	hand reared	14	shadow_first	1	shadow	3	24	control	r	1	r
chimpanzee	Alex	m	hand reared	14	shadow_first	1	shadow	3	25	base	r	1	r
chimpanzee	Alex	m	hand reared	14	shadow_first	1	shadow	3	26	shadow	l	0	r
chimpanzee	Alex	m	hand reared	14	shadow_first	1	shadow	3	27	shadow	r	1	r
chimpanzee	Alex	m	hand reared	14	shadow_first	1	shadow	3	28	control	l	0	r
chimpanzee	Alex	m	hand reared	14	shadow_first	1	shadow	3	29	shadow	l	1	l
chimpanzee	Alex	m	hand reared	14	shadow_first	1	shadow	3	30	shadow	r	1	r
chimpanzee	Alex	m	hand reared	14	shadow_first	1	shadow	3	31	shadow	l	1	l
chimpanzee	Alex	m	hand reared	14	shadow_first	1	shadow	3	32	base	l	0	r
chimpanzee	Alex	m	hand reared	14	shadow_first	1	shadow	3	33	control	r	1	r
chimpanzee	Alex	m	hand reared	14	shadow_first	1	shadow	3	34	base	l	1	l
chimpanzee	Alex	m	hand reared	14	shadow_first	1	shadow	4	35	base	l	0	r
chimpanzee	Alex	m	hand reared	14	shadow_first	1	shadow	4	36	base	r	1	r
chimpanzee	Alex	m	hand reared	14	shadow_first	1	shadow	4	37	control	l	0	r
chimpanzee	Alex	m	hand reared	14	shadow_first	1	shadow	4	38	shadow	l	0	r
chimpanzee	Alex	m	hand reared	14	shadow_first	1	shadow	4	39	shadow	r	1	r
chimpanzee	Alex	m	hand reared	14	shadow_first	1	shadow	4	40	control	r	1	r
chimpanzee	Alex	m	hand reared	14	shadow_first	1	shadow	4	41	shadow	l	1	l
chimpanzee	Alex	m	hand reared	14	shadow_first	1	shadow	4	42	control	l	0	r
chimpanzee	Alex	m	hand reared	14	shadow_first	1	shadow	4	43	shadow	r	1	r
chimpanzee	Alex	m	hand reared	14	shadow_first	1	shadow	4	44	base	r	1	r
chimpanzee	Alex	m	hand reared	14	shadow_first	1	shadow	4	45	shadow	r	0	l
chimpanzee	Alex	m	hand reared	14	shadow_first	1	shadow	4	46	shadow	l	1	l
chimpanzee	Alex	m	hand reared	14	shadow_first	1	shadow	4	47	shadow	r	1	r
chimpanzee	Alex	m	hand reared	14	shadow_first	1	shadow	4	48	shadow	r	1	r
chimpanzee	Alex	m	hand reared	14	shadow_first	2	mirror	5	49	mirror	r	1	r
chimpanzee	Alex	m	hand reared	14	shadow_first	2	mirror	5	50	base	l	1	l
chimpanzee	Alex	m	hand reared	14	shadow_first	2	mirror	5	51	mirror	l	0	r
chimpanzee	Alex	m	hand reared	14	shadow_first	2	mirror	5	52	mirror	r	1	r
chimpanzee	Alex	m	hand reared	14	shadow_first	2	mirror	5	53	mirror	l	1	l
chimpanzee	Alex	m	hand reared	14	shadow_first	2	mirror	5	54	control	l	0	r
chimpanzee	Alex	m	hand reared	14	shadow_first	2	mirror	5	55	base	r	1	r
chimpanzee	Alex	m	hand reared	14	shadow_first	2	mirror	5	56	mirror	r	1	r
chimpanzee	Alex	m	hand reared	14	shadow_first	2	mirror	5	57	control	r	0	l
chimpanzee	Alex	m	hand reared	14	shadow_first	2	mirror	5	58	mirror	l	1	l
chimpanzee	Alex	m	hand reared	14	shadow_first	2	mirror	5	59	control	r	1	r
chimpanzee	Alex	m	hand reared	14	shadow_first	2	mirror	5	60	base	l	1	l
chimpanzee	Alex	m	hand reared	14	shadow_first	2	mirror	6	61	mirror	l	0	r
chimpanzee	Alex	m	hand reared	14	shadow_first	2	mirror	6	62	control	r	1	r
chimpanzee	Alex	m	hand reared	14	shadow_first	2	mirror	6	63	mirror	r	1	r
chimpanzee	Alex	m	hand reared	14	shadow_first	2	mirror	6	64	mirror	r	1	r
chimpanzee	Alex	m	hand reared	14	shadow_first	2	mirror	6	65	control	l	0	r
chimpanzee	Alex	m	hand reared	14	shadow_first	2	mirror	6	66	control	l	0	r
chimpanzee	Alex	m	hand reared	14	shadow_first	2	mirror	6	67	mirror	r	1	r
chimpanzee	Alex	m	hand reared	14	shadow_first	2	mirror	6	68	mirror	l	0	r
chimpanzee	Alex	m	hand reared	14	shadow_first	2	mirror	7	69	base	r	1	r
chimpanzee	Alex	m	hand reared	14	shadow_first	2	mirror	7	70	base	r	1	r
chimpanzee	Alex	m	hand reared	14	shadow_first	2	mirror	7	71	mirror	l	0	r
chimpanzee	Alex	m	hand reared	14	shadow_first	2	mirror	7	72	base	l	1	l
chimpanzee	Alex	m	hand reared	14	shadow_first	2	mirror	7	73	base	l	1	l
chimpanzee	Alex	m	hand reared	14	shadow_first	2	mirror	7	74	mirror	l	0	r
chimpanzee	Alex	m	hand reared	14	shadow_first	2	mirror	7	75	base	r	1	r
chimpanzee	Alex	m	hand reared	14	shadow_first	2	mirror	7	76	mirror	r	1	r
chimpanzee	Alex	m	hand reared	14	shadow_first	2	mirror	7	77	control	l	0	r
chimpanzee	Alex	m	hand reared	14	shadow_first	2	mirror	7	78	base	l	1	l
chimpanzee	Alex	m	hand reared	14	shadow_first	2	mirror	7	79	mirror	r	1	r
chimpanzee	Alex	m	hand reared	14	shadow_first	2	mirror	7	80	control	r	1	r
chimpanzee	Alex	m	hand reared	14	shadow_first	2	mirror	7	81	mirror	r	1	r
chimpanzee	Alex	m	hand reared	14	shadow_first	2	mirror	7	82	mirror	l	0	r
chimpanzee	Alex	m	hand reared	14	shadow_first	2	mirror	7	83	control	r	1	r
chimpanzee	Alex	m	hand reared	14	shadow_first	2	mirror	7	84	mirror	l	0	r
chimpanzee	Alex	m	hand reared	14	shadow_first	2	mirror	8	85	control	l	0	r
chimpanzee	Alex	m	hand reared	14	shadow_first	2	mirror	8	86	base	r	1	r
chimpanzee	Alex	m	hand reared	14	shadow_first	2	mirror	8	87	mirror	l	0	r
chimpanzee	Alex	m	hand reared	14	shadow_first	2	mirror	8	88	mirror	r	1	r
chimpanzee	Alex	m	hand reared	14	shadow_first	2	mirror	8	89	mirror	r	1	r
chimpanzee	Alex	m	hand reared	14	shadow_first	2	mirror	8	90	control	r	1	r
chimpanzee	Alex	m	hand reared	14	shadow_first	2	mirror	8	91	mirror	l	1	l
chimpanzee	Alex	m	hand reared	14	shadow_first	2	mirror	8	92	base	l	1	l
chimpanzee	Alex	m	hand reared	14	shadow_first	2	mirror	8	93	base	r	1	r
chimpanzee	Alex	m	hand reared	14	shadow_first	2	mirror	8	94	mirror	r	1	r
chimpanzee	Alex	m	hand reared	14	shadow_first	2	mirror	8	95	mirror	l	1	l
chimpanzee	Alex	m	hand reared	14	shadow_first	2	mirror	8	96	control	l	0	r
chimpanzee	Alexandra	f	hand reared	15	shadow_first	1	shadow	1	1	shadow	r	0	l
chimpanzee	Alexandra	f	hand reared	15	shadow_first	1	shadow	1	2	control	r	1	r
chimpanzee	Alexandra	f	hand reared	15	shadow_first	1	shadow	1	3	base	l	1	l
chimpanzee	Alexandra	f	hand reared	15	shadow_first	1	shadow	1	4	shadow	l	1	l
chimpanzee	Alexandra	f	hand reared	15	shadow_first	1	shadow	1	5	shadow	r	1	r
chimpanzee	Alexandra	f	hand reared	15	shadow_first	1	shadow	1	6	shadow	l	1	l
chimpanzee	Alexandra	f	hand reared	15	shadow_first	1	shadow	1	7	shadow	r	0	l
chimpanzee	Alexandra	f	hand reared	15	shadow_first	1	shadow	1	8	base	r	1	r
chimpanzee	Alexandra	f	hand reared	15	shadow_first	1	shadow	1	9	shadow	l	0	r
chimpanzee	Alexandra	f	hand reared	15	shadow_first	1	shadow	1	10	control	l	1	l
chimpanzee	Alexandra	f	hand reared	15	shadow_first	1	shadow	1	11	control	r	1	r
chimpanzee	Alexandra	f	hand reared	15	shadow_first	1	shadow	1	12	base	l	1	l
chimpanzee	Alexandra	f	hand reared	15	shadow_first	1	shadow	2	13	shadow	l	1	l
chimpanzee	Alexandra	f	hand reared	15	shadow_first	1	shadow	2	14	shadow	l	0	r
chimpanzee	Alexandra	f	hand reared	15	shadow_first	1	shadow	2	15	shadow	r	1	r
chimpanzee	Alexandra	f	hand reared	15	shadow_first	1	shadow	2	16	base	l	1	l
chimpanzee	Alexandra	f	hand reared	15	shadow_first	1	shadow	2	17	control	l	0	r
chimpanzee	Alexandra	f	hand reared	15	shadow_first	1	shadow	2	18	shadow	r	0	l
chimpanzee	Alexandra	f	hand reared	15	shadow_first	1	shadow	2	19	control	r	1	r
chimpanzee	Alexandra	f	hand reared	15	shadow_first	1	shadow	2	20	shadow	r	1	r
chimpanzee	Alexandra	f	hand reared	15	shadow_first	1	shadow	2	21	control	l	0	r
chimpanzee	Alexandra	f	hand reared	15	shadow_first	1	shadow	2	22	base	r	0	l
chimpanzee	Alexandra	f	hand reared	15	shadow_first	1	shadow	2	23	base	r	1	r
chimpanzee	Alexandra	f	hand reared	15	shadow_first	1	shadow	2	24	shadow	l	1	l
chimpanzee	Alexandra	f	hand reared	15	shadow_first	1	shadow	3	25	control	r	1	r
chimpanzee	Alexandra	f	hand reared	15	shadow_first	1	shadow	3	26	shadow	r	0	l
chimpanzee	Alexandra	f	hand reared	15	shadow_first	1	shadow	3	27	shadow	r	1	r
chimpanzee	Alexandra	f	hand reared	15	shadow_first	1	shadow	3	28	shadow	l	1	l
chimpanzee	Alexandra	f	hand reared	15	shadow_first	1	shadow	3	29	base	l	0	r
chimpanzee	Alexandra	f	hand reared	15	shadow_first	1	shadow	3	30	shadow	l	1	l
chimpanzee	Alexandra	f	hand reared	15	shadow_first	1	shadow	3	31	shadow	r	1	r
chimpanzee	Alexandra	f	hand reared	15	shadow_first	1	shadow	3	32	base	r	0	l
chimpanzee	Alexandra	f	hand reared	15	shadow_first	1	shadow	3	33	control	l	0	r
chimpanzee	Alexandra	f	hand reared	15	shadow_first	1	shadow	3	34	control	r	0	l
chimpanzee	Alexandra	f	hand reared	15	shadow_first	1	shadow	3	35	shadow	l	1	l
chimpanzee	Alexandra	f	hand reared	15	shadow_first	1	shadow	3	36	base	l	1	l
chimpanzee	Alexandra	f	hand reared	15	shadow_first	1	shadow	4	37	shadow	l	1	l
chimpanzee	Alexandra	f	hand reared	15	shadow_first	1	shadow	4	38	shadow	r	1	r
chimpanzee	Alexandra	f	hand reared	15	shadow_first	1	shadow	4	39	base	r	0	l
chimpanzee	Alexandra	f	hand reared	15	shadow_first	1	shadow	4	40	control	l	0	r
chimpanzee	Alexandra	f	hand reared	15	shadow_first	1	shadow	4	41	base	l	1	l
chimpanzee	Alexandra	f	hand reared	15	shadow_first	1	shadow	4	42	shadow	r	1	r
chimpanzee	Alexandra	f	hand reared	15	shadow_first	1	shadow	4	43	shadow	l	1	l
chimpanzee	Alexandra	f	hand reared	15	shadow_first	1	shadow	4	44	base	r	1	r
chimpanzee	Alexandra	f	hand reared	15	shadow_first	1	shadow	4	45	shadow	l	1	l
chimpanzee	Alexandra	f	hand reared	15	shadow_first	1	shadow	4	46	control	r	1	r
chimpanzee	Alexandra	f	hand reared	15	shadow_first	1	shadow	4	47	control	l	0	r
chimpanzee	Alexandra	f	hand reared	15	shadow_first	1	shadow	4	48	shadow	r	1	r
chimpanzee	Alexandra	f	hand reared	15	shadow_first	2	mirror	5	49	mirror	l	1	l
chimpanzee	Alexandra	f	hand reared	15	shadow_first	2	mirror	5	50	mirror	r	1	r
chimpanzee	Alexandra	f	hand reared	15	shadow_first	2	mirror	5	51	base	l	0	r
chimpanzee	Alexandra	f	hand reared	15	shadow_first	2	mirror	5	52	mirror	r	1	r
chimpanzee	Alexandra	f	hand reared	15	shadow_first	2	mirror	5	53	mirror	l	1	l
chimpanzee	Alexandra	f	hand reared	15	shadow_first	2	mirror	5	54	control	r	1	r
chimpanzee	Alexandra	f	hand reared	15	shadow_first	2	mirror	5	55	base	r	1	r
chimpanzee	Alexandra	f	hand reared	15	shadow_first	2	mirror	5	56	base	l	1	l
chimpanzee	Alexandra	f	hand reared	15	shadow_first	2	mirror	5	57	control	l	1	l
chimpanzee	Alexandra	f	hand reared	15	shadow_first	2	mirror	5	58	mirror	r	1	r
chimpanzee	Alexandra	f	hand reared	15	shadow_first	2	mirror	5	59	control	r	1	r
chimpanzee	Alexandra	f	hand reared	15	shadow_first	2	mirror	5	60	mirror	l	1	l
chimpanzee	Alexandra	f	hand reared	15	shadow_first	2	mirror	6	61	control	r	0	l
chimpanzee	Alexandra	f	hand reared	15	shadow_first	2	mirror	6	62	mirror	l	1	l
chimpanzee	Alexandra	f	hand reared	15	shadow_first	2	mirror	6	63	mirror	r	1	r
chimpanzee	Alexandra	f	hand reared	15	shadow_first	2	mirror	6	64	base	r	1	r
chimpanzee	Alexandra	f	hand reared	15	shadow_first	2	mirror	6	65	mirror	r	1	r
chimpanzee	Alexandra	f	hand reared	15	shadow_first	2	mirror	6	66	mirror	l	1	l
chimpanzee	Alexandra	f	hand reared	15	shadow_first	2	mirror	6	67	base	l	0	r
chimpanzee	Alexandra	f	hand reared	15	shadow_first	2	mirror	6	68	control	l	1	l
chimpanzee	Alexandra	f	hand reared	15	shadow_first	2	mirror	6	69	base	r	1	r
chimpanzee	Alexandra	f	hand reared	15	shadow_first	2	mirror	6	70	mirror	r	1	r
chimpanzee	Alexandra	f	hand reared	15	shadow_first	2	mirror	6	71	control	r	1	r
chimpanzee	Alexandra	f	hand reared	15	shadow_first	2	mirror	6	72	mirror	l	1	l
chimpanzee	Alexandra	f	hand reared	15	shadow_first	2	mirror	7	73	mirror	r	1	r
chimpanzee	Alexandra	f	hand reared	15	shadow_first	2	mirror	7	74	base	l	1	l
chimpanzee	Alexandra	f	hand reared	15	shadow_first	2	mirror	7	75	control	r	1	r
chimpanzee	Alexandra	f	hand reared	15	shadow_first	2	mirror	7	76	mirror	l	1	l
chimpanzee	Alexandra	f	hand reared	15	shadow_first	2	mirror	7	77	control	r	1	r
chimpanzee	Alexandra	f	hand reared	15	shadow_first	2	mirror	7	78	mirror	l	1	l
chimpanzee	Alexandra	f	hand reared	15	shadow_first	2	mirror	7	79	mirror	l	1	l
chimpanzee	Alexandra	f	hand reared	15	shadow_first	2	mirror	7	80	base	r	1	r
chimpanzee	Alexandra	f	hand reared	15	shadow_first	2	mirror	7	81	mirror	r	1	r
chimpanzee	Alexandra	f	hand reared	15	shadow_first	2	mirror	7	82	mirror	r	1	r
chimpanzee	Alexandra	f	hand reared	15	shadow_first	2	mirror	7	83	control	l	0	r
chimpanzee	Alexandra	f	hand reared	15	shadow_first	2	mirror	7	84	base	l	1	l
chimpanzee	Alexandra	f	hand reared	15	shadow_first	2	mirror	8	85	mirror	l	1	l
chimpanzee	Alexandra	f	hand reared	15	shadow_first	2	mirror	8	86	mirror	r	1	r
chimpanzee	Alexandra	f	hand reared	15	shadow_first	2	mirror	8	87	control	r	1	r
chimpanzee	Alexandra	f	hand reared	15	shadow_first	2	mirror	8	88	control	l	1	l
chimpanzee	Alexandra	f	hand reared	15	shadow_first	2	mirror	8	89	base	r	1	r
chimpanzee	Alexandra	f	hand reared	15	shadow_first	2	mirror	8	90	mirror	r	1	r
chimpanzee	Alexandra	f	hand reared	15	shadow_first	2	mirror	8	91	mirror	r	1	r
chimpanzee	Alexandra	f	hand reared	15	shadow_first	2	mirror	8	92	mirror	l	1	l
chimpanzee	Alexandra	f	hand reared	15	shadow_first	2	mirror	8	93	mirror	l	1	l
chimpanzee	Alexandra	f	hand reared	15	shadow_first	2	mirror	8	94	base	l	1	l
chimpanzee	Alexandra	f	hand reared	15	shadow_first	2	mirror	8	95	base	r	1	r
chimpanzee	Alexandra	f	hand reared	15	shadow_first	2	mirror	8	96	control	l	0	r
chimpanzee	Annett	f	hand reared	15	mirror_first	1	mirror	1	1	mirror	l	0	r
chimpanzee	Annett	f	hand reared	15	mirror_first	1	mirror	1	2	mirror	r	1	r
chimpanzee	Annett	f	hand reared	15	mirror_first	1	mirror	1	3	base	l	1	l
chimpanzee	Annett	f	hand reared	15	mirror_first	1	mirror	1	4	control	r	0	l
chimpanzee	Annett	f	hand reared	15	mirror_first	1	mirror	1	5	mirror	l	1	l
chimpanzee	Annett	f	hand reared	15	mirror_first	1	mirror	1	6	control	l	0	r
chimpanzee	Annett	f	hand reared	15	mirror_first	1	mirror	1	7	base	r	0	l
chimpanzee	Annett	f	hand reared	15	mirror_first	1	mirror	1	8	mirror	r	1	r
chimpanzee	Annett	f	hand reared	15	mirror_first	1	mirror	1	9	mirror	l	0	r
chimpanzee	Annett	f	hand reared	15	mirror_first	1	mirror	1	10	control	r	0	l
chimpanzee	Annett	f	hand reared	15	mirror_first	1	mirror	1	11	mirror	r	1	r
chimpanzee	Annett	f	hand reared	15	mirror_first	1	mirror	1	12	base	l	1	l
chimpanzee	Annett	f	hand reared	15	mirror_first	1	mirror	2	13	control	l	0	r
chimpanzee	Annett	f	hand reared	15	mirror_first	1	mirror	2	14	base	r	1	r
chimpanzee	Annett	f	hand reared	15	mirror_first	1	mirror	2	15	mirror	l	0	r
chimpanzee	Annett	f	hand reared	15	mirror_first	1	mirror	2	16	mirror	r	1	r
chimpanzee	Annett	f	hand reared	15	mirror_first	1	mirror	2	17	mirror	r	0	l
chimpanzee	Annett	f	hand reared	15	mirror_first	1	mirror	2	18	base	r	1	r
chimpanzee	Annett	f	hand reared	15	mirror_first	1	mirror	2	19	mirror	l	1	l
chimpanzee	Annett	f	hand reared	15	mirror_first	1	mirror	2	20	control	l	0	r
chimpanzee	Annett	f	hand reared	15	mirror_first	1	mirror	2	21	control	r	0	l
chimpanzee	Annett	f	hand reared	15	mirror_first	1	mirror	2	22	mirror	l	1	l
chimpanzee	Annett	f	hand reared	15	mirror_first	1	mirror	2	23	base	l	0	r
chimpanzee	Annett	f	hand reared	15	mirror_first	1	mirror	2	24	mirror	r	1	r
chimpanzee	Annett	f	hand reared	15	mirror_first	1	mirror	3	25	base	r	1	r
chimpanzee	Annett	f	hand reared	15	mirror_first	1	mirror	3	26	mirror	r	0	l
chimpanzee	Annett	f	hand reared	15	mirror_first	1	mirror	3	27	mirror	l	1	l
chimpanzee	Annett	f	hand reared	15	mirror_first	1	mirror	3	28	control	r	1	r
chimpanzee	Annett	f	hand reared	15	mirror_first	1	mirror	3	29	control	l	1	l
chimpanzee	Annett	f	hand reared	15	mirror_first	1	mirror	3	30	mirror	l	0	r
chimpanzee	Annett	f	hand reared	15	mirror_first	1	mirror	3	31	mirror	r	1	r
chimpanzee	Annett	f	hand reared	15	mirror_first	1	mirror	3	32	base	l	1	l
chimpanzee	Annett	f	hand reared	15	mirror_first	1	mirror	3	33	mirror	r	1	r
chimpanzee	Annett	f	hand reared	15	mirror_first	1	mirror	3	34	mirror	l	1	l
chimpanzee	Annett	f	hand reared	15	mirror_first	1	mirror	3	35	control	l	0	r
chimpanzee	Annett	f	hand reared	15	mirror_first	1	mirror	3	36	base	l	1	l
chimpanzee	Annett	f	hand reared	15	mirror_first	1	mirror	4	37	control	r	1	r
chimpanzee	Annett	f	hand reared	15	mirror_first	1	mirror	4	38	mirror	r	1	r
chimpanzee	Annett	f	hand reared	15	mirror_first	1	mirror	4	39	base	r	0	l
chimpanzee	Annett	f	hand reared	15	mirror_first	1	mirror	4	40	mirror	l	1	l
chimpanzee	Annett	f	hand reared	15	mirror_first	1	mirror	4	41	base	l	0	r
chimpanzee	Annett	f	hand reared	15	mirror_first	1	mirror	4	42	mirror	r	1	r
chimpanzee	Annett	f	hand reared	15	mirror_first	1	mirror	4	43	control	r	0	l
chimpanzee	Annett	f	hand reared	15	mirror_first	1	mirror	4	44	mirror	l	1	l
chimpanzee	Annett	f	hand reared	15	mirror_first	1	mirror	4	45	mirror	r	1	r
chimpanzee	Annett	f	hand reared	15	mirror_first	1	mirror	4	46	base	r	1	r
chimpanzee	Annett	f	hand reared	15	mirror_first	1	mirror	4	47	control	l	1	l
chimpanzee	Annett	f	hand reared	15	mirror_first	1	mirror	4	48	mirror	l	0	r
chimpanzee	Annett	f	hand reared	15	mirror_first	2	shadow	5	49	shadow	l	1	l
chimpanzee	Annett	f	hand reared	15	mirror_first	2	shadow	5	50	shadow	r	0	r
chimpanzee	Annett	f	hand reared	15	mirror_first	2	shadow	5	51	base	l	0	r
chimpanzee	Annett	f	hand reared	15	mirror_first	2	shadow	5	52	control	l	0	r
chimpanzee	Annett	f	hand reared	15	mirror_first	2	shadow	5	53	shadow	r	0	l
chimpanzee	Annett	f	hand reared	15	mirror_first	2	shadow	5	54	shadow	l	1	l
chimpanzee	Annett	f	hand reared	15	mirror_first	2	shadow	5	55	control	r	0	l
chimpanzee	Annett	f	hand reared	15	mirror_first	2	shadow	5	56	base	r	1	r
chimpanzee	Annett	f	hand reared	15	mirror_first	2	shadow	5	57	control	l	1	l
chimpanzee	Annett	f	hand reared	15	mirror_first	2	shadow	5	58	shadow	r	1	r
chimpanzee	Annett	f	hand reared	15	mirror_first	2	shadow	5	59	shadow	l	1	l
chimpanzee	Annett	f	hand reared	15	mirror_first	2	shadow	5	60	base	l	1	l
chimpanzee	Annett	f	hand reared	15	mirror_first	2	shadow	6	61	shadow	l	1	l
chimpanzee	Annett	f	hand reared	15	mirror_first	2	shadow	6	62	shadow	r	1	r
chimpanzee	Annett	f	hand reared	15	mirror_first	2	shadow	6	63	base	r	1	r
chimpanzee	Annett	f	hand reared	15	mirror_first	2	shadow	6	64	control	r	0	l
chimpanzee	Annett	f	hand reared	15	mirror_first	2	shadow	6	65	shadow	r	0	l
chimpanzee	Annett	f	hand reared	15	mirror_first	2	shadow	6	66	base	l	1	l
chimpanzee	Annett	f	hand reared	15	mirror_first	2	shadow	6	67	shadow	l	1	l
chimpanzee	Annett	f	hand reared	15	mirror_first	2	shadow	6	68	control	r	1	r
chimpanzee	Annett	f	hand reared	15	mirror_first	2	shadow	6	69	control	l	0	r
chimpanzee	Annett	f	hand reared	15	mirror_first	2	shadow	6	70	shadow	r	1	r
chimpanzee	Annett	f	hand reared	15	mirror_first	2	shadow	6	71	shadow	l	1	l
chimpanzee	Annett	f	hand reared	15	mirror_first	2	shadow	6	72	base	r	1	r
chimpanzee	Annett	f	hand reared	15	mirror_first	2	shadow	7	73	shadow	l	1	l
chimpanzee	Annett	f	hand reared	15	mirror_first	2	shadow	7	74	shadow	r	1	r
chimpanzee	Annett	f	hand reared	15	mirror_first	2	shadow	7	75	base	r	1	r
chimpanzee	Annett	f	hand reared	15	mirror_first	2	shadow	7	76	control	r	0	l
chimpanzee	Annett	f	hand reared	15	mirror_first	2	shadow	7	77	base	l	1	l
chimpanzee	Annett	f	hand reared	15	mirror_first	2	shadow	7	78	shadow	l	1	l
chimpanzee	Annett	f	hand reared	15	mirror_first	2	shadow	7	79	shadow	r	1	r
chimpanzee	Annett	f	hand reared	15	mirror_first	2	shadow	7	80	control	l	1	l
chimpanzee	Annett	f	hand reared	15	mirror_first	2	shadow	7	81	shadow	r	1	r
chimpanzee	Annett	f	hand reared	15	mirror_first	2	shadow	7	82	base	l	1	l
chimpanzee	Annett	f	hand reared	15	mirror_first	2	shadow	7	83	shadow	l	1	l
chimpanzee	Annett	f	hand reared	15	mirror_first	2	shadow	7	84	control	l	1	l
chimpanzee	Annett	f	hand reared	15	mirror_first	2	shadow	8	85	shadow	r	1	r
chimpanzee	Annett	f	hand reared	15	mirror_first	2	shadow	8	86	base	r	1	r
chimpanzee	Annett	f	hand reared	15	mirror_first	2	shadow	8	87	control	r	0	l
chimpanzee	Annett	f	hand reared	15	mirror_first	2	shadow	8	88	shadow	l	1	l
chimpanzee	Annett	f	hand reared	15	mirror_first	2	shadow	8	89	shadow	l	1	l
chimpanzee	Annett	f	hand reared	15	mirror_first	2	shadow	8	90	base	r	1	r
chimpanzee	Annett	f	hand reared	15	mirror_first	2	shadow	8	91	control	r	1	r
chimpanzee	Annett	f	hand reared	15	mirror_first	2	shadow	8	92	shadow	r	0	l
chimpanzee	Annett	f	hand reared	15	mirror_first	2	shadow	8	93	control	l	1	l
chimpanzee	Annett	f	hand reared	15	mirror_first	2	shadow	8	94	base	l	1	l
chimpanzee	Annett	f	hand reared	15	mirror_first	2	shadow	8	95	shadow	r	1	r
chimpanzee	Annett	f	hand reared	15	mirror_first	2	shadow	8	96	shadow	l	1	l
orangutan	Bimbo	m	hand reared	34	shadow_first	1	shadow	1	1	shadow	r	1	r
orangutan	Bimbo	m	hand reared	34	shadow_first	1	shadow	1	2	base	r	1	r
orangutan	Bimbo	m	hand reared	34	shadow_first	1	shadow	1	3	control	l	1	l
orangutan	Bimbo	m	hand reared	34	shadow_first	1	shadow	1	4	shadow	l	0	r
orangutan	Bimbo	m	hand reared	34	shadow_first	1	shadow	1	5	shadow	r	0	l
orangutan	Bimbo	m	hand reared	34	shadow_first	1	shadow	1	6	control	r	1	r
orangutan	Bimbo	m	hand reared	34	shadow_first	1	shadow	1	7	shadow	l	0	r
orangutan	Bimbo	m	hand reared	34	shadow_first	1	shadow	1	8	base	l	1	l
orangutan	Bimbo	m	hand reared	34	shadow_first	1	shadow	1	9	control	r	0	l
orangutan	Bimbo	m	hand reared	34	shadow_first	1	shadow	1	10	shadow	r	1	r
orangutan	Bimbo	m	hand reared	34	shadow_first	1	shadow	1	11	base	l	1	l
orangutan	Bimbo	m	hand reared	34	shadow_first	1	shadow	1	12	shadow	l	0	r
orangutan	Bimbo	m	hand reared	34	shadow_first	1	shadow	2	13	control	l	0	r
orangutan	Bimbo	m	hand reared	34	shadow_first	1	shadow	2	14	base	r	1	r
orangutan	Bimbo	m	hand reared	34	shadow_first	1	shadow	2	15	shadow	l	1	l
orangutan	Bimbo	m	hand reared	34	shadow_first	1	shadow	2	16	shadow	r	1	r
orangutan	Bimbo	m	hand reared	34	shadow_first	1	shadow	2	17	base	l	1	l
orangutan	Bimbo	m	hand reared	34	shadow_first	1	shadow	2	18	shadow	r	1	r
orangutan	Bimbo	m	hand reared	34	shadow_first	1	shadow	2	19	control	r	1	r
orangutan	Bimbo	m	hand reared	34	shadow_first	1	shadow	2	20	shadow	l	1	l
orangutan	Bimbo	m	hand reared	34	shadow_first	1	shadow	2	21	control	l	0	r
orangutan	Bimbo	m	hand reared	34	shadow_first	1	shadow	2	22	base	r	1	r
orangutan	Bimbo	m	hand reared	34	shadow_first	1	shadow	2	23	shadow	r	1	r
orangutan	Bimbo	m	hand reared	34	shadow_first	1	shadow	2	24	shadow	l	1	l
orangutan	Bimbo	m	hand reared	34	shadow_first	1	shadow	3	25	shadow	l	1	l
orangutan	Bimbo	m	hand reared	34	shadow_first	1	shadow	3	26	base	l	1	l
orangutan	Bimbo	m	hand reared	34	shadow_first	1	shadow	3	27	shadow	r	1	r
orangutan	Bimbo	m	hand reared	34	shadow_first	1	shadow	3	28	control	l	1	l
orangutan	Bimbo	m	hand reared	34	shadow_first	1	shadow	3	29	shadow	r	0	l
orangutan	Bimbo	m	hand reared	34	shadow_first	1	shadow	3	30	base	r	1	r
orangutan	Bimbo	m	hand reared	34	shadow_first	1	shadow	3	31	shadow	l	1	l
orangutan	Bimbo	m	hand reared	34	shadow_first	1	shadow	3	32	control	r	1	r
orangutan	Bimbo	m	hand reared	34	shadow_first	1	shadow	3	33	control	l	1	l
orangutan	Bimbo	m	hand reared	34	shadow_first	1	shadow	3	34	base	r	0	l
orangutan	Bimbo	m	hand reared	34	shadow_first	1	shadow	3	35	shadow	l	0	r
orangutan	Bimbo	m	hand reared	34	shadow_first	1	shadow	3	36	shadow	r	1	r
orangutan	Bimbo	m	hand reared	34	shadow_first	1	shadow	4	37	shadow	r	1	r
orangutan	Bimbo	m	hand reared	34	shadow_first	1	shadow	4	38	base	l	1	l
orangutan	Bimbo	m	hand reared	34	shadow_first	1	shadow	4	39	shadow	l	0	r
orangutan	Bimbo	m	hand reared	34	shadow_first	1	shadow	4	40	control	r	0	l
orangutan	Bimbo	m	hand reared	34	shadow_first	1	shadow	4	41	control	r	1	r
orangutan	Bimbo	m	hand reared	34	shadow_first	1	shadow	4	42	shadow	l	0	r
orangutan	Bimbo	m	hand reared	34	shadow_first	1	shadow	4	43	base	r	1	r
orangutan	Bimbo	m	hand reared	34	shadow_first	1	shadow	4	44	shadow	r	0	l
orangutan	Bimbo	m	hand reared	34	shadow_first	1	shadow	4	45	shadow	r	1	r
orangutan	Bimbo	m	hand reared	34	shadow_first	1	shadow	4	46	base	l	1	l
orangutan	Bimbo	m	hand reared	34	shadow_first	1	shadow	4	47	shadow	l	0	r
orangutan	Bimbo	m	hand reared	34	shadow_first	1	shadow	4	48	control	l	0	r
orangutan	Bimbo	m	hand reared	34	shadow_first	2	mirror	5	49	mirror	l	1	l
orangutan	Bimbo	m	hand reared	34	shadow_first	2	mirror	5	50	base	r	1	r
orangutan	Bimbo	m	hand reared	34	shadow_first	2	mirror	5	51	mirror	r	1	r
orangutan	Bimbo	m	hand reared	34	shadow_first	2	mirror	5	52	control	l	0	r
orangutan	Bimbo	m	hand reared	34	shadow_first	2	mirror	5	53	mirror	r	1	r
orangutan	Bimbo	m	hand reared	34	shadow_first	2	mirror	5	54	control	r	0	l
orangutan	Bimbo	m	hand reared	34	shadow_first	2	mirror	5	55	base	l	1	l
orangutan	Bimbo	m	hand reared	34	shadow_first	2	mirror	5	56	mirror	l	1	l
orangutan	Bimbo	m	hand reared	34	shadow_first	2	mirror	5	57	control	r	1	r
orangutan	Bimbo	m	hand reared	34	shadow_first	2	mirror	5	58	mirror	l	1	l
orangutan	Bimbo	m	hand reared	34	shadow_first	2	mirror	5	59	base	r	1	r
orangutan	Bimbo	m	hand reared	34	shadow_first	2	mirror	5	60	mirror	r	0	l
orangutan	Bimbo	m	hand reared	34	shadow_first	2	mirror	6	61	mirror	l	1	l
orangutan	Bimbo	m	hand reared	34	shadow_first	2	mirror	6	62	base	l	1	l
orangutan	Bimbo	m	hand reared	34	shadow_first	2	mirror	6	63	control	l	0	r
orangutan	Bimbo	m	hand reared	34	shadow_first	2	mirror	6	64	mirror	r	0	l
orangutan	Bimbo	m	hand reared	34	shadow_first	2	mirror	6	65	control	l	1	l
orangutan	Bimbo	m	hand reared	34	shadow_first	2	mirror	6	66	base	r	1	r
orangutan	Bimbo	m	hand reared	34	shadow_first	2	mirror	6	67	mirror	r	1	r
orangutan	Bimbo	m	hand reared	34	shadow_first	2	mirror	6	68	mirror	l	1	l
orangutan	Bimbo	m	hand reared	34	shadow_first	2	mirror	6	69	mirror	r	0	l
orangutan	Bimbo	m	hand reared	34	shadow_first	2	mirror	6	70	control	r	1	r
orangutan	Bimbo	m	hand reared	34	shadow_first	2	mirror	6	71	mirror	l	1	l
orangutan	Bimbo	m	hand reared	34	shadow_first	2	mirror	6	72	base	l	1	l
orangutan	Bimbo	m	hand reared	34	shadow_first	2	mirror	7	73	mirror	r	1	r
orangutan	Bimbo	m	hand reared	34	shadow_first	2	mirror	7	74	control	r	0	l
orangutan	Bimbo	m	hand reared	34	shadow_first	2	mirror	7	75	mirror	l	1	l
orangutan	Bimbo	m	hand reared	34	shadow_first	2	mirror	7	76	base	l	1	l
orangutan	Bimbo	m	hand reared	34	shadow_first	2	mirror	7	77	mirror	l	1	l
orangutan	Bimbo	m	hand reared	34	shadow_first	2	mirror	7	78	base	r	1	r
orangutan	Bimbo	m	hand reared	34	shadow_first	2	mirror	7	79	control	l	0	r
orangutan	Bimbo	m	hand reared	34	shadow_first	2	mirror	7	80	mirror	r	1	r
orangutan	Bimbo	m	hand reared	34	shadow_first	2	mirror	7	81	control	r	1	r
orangutan	Bimbo	m	hand reared	34	shadow_first	2	mirror	7	82	base	r	1	r
orangutan	Bimbo	m	hand reared	34	shadow_first	2	mirror	7	83	mirror	l	1	l
orangutan	Bimbo	m	hand reared	34	shadow_first	2	mirror	7	84	mirror	r	0	l
orangutan	Bimbo	m	hand reared	34	shadow_first	2	mirror	8	85	mirror	l	1	l
orangutan	Bimbo	m	hand reared	34	shadow_first	2	mirror	8	86	base	r	1	r
orangutan	Bimbo	m	hand reared	34	shadow_first	2	mirror	8	87	control	l	0	r
orangutan	Bimbo	m	hand reared	34	shadow_first	2	mirror	8	88	mirror	r	1	r
orangutan	Bimbo	m	hand reared	34	shadow_first	2	mirror	8	89	control	r	1	r
orangutan	Bimbo	m	hand reared	34	shadow_first	2	mirror	8	90	mirror	r	1	r
orangutan	Bimbo	m	hand reared	34	shadow_first	2	mirror	8	91	mirror	l	1	l
orangutan	Bimbo	m	hand reared	34	shadow_first	2	mirror	8	92	base	l	1	l
orangutan	Bimbo	m	hand reared	34	shadow_first	2	mirror	8	93	control	l	0	r
orangutan	Bimbo	m	hand reared	34	shadow_first	2	mirror	8	94	mirror	r	1	r
orangutan	Bimbo	m	hand reared	34	shadow_first	2	mirror	8	95	mirror	l	1	l
orangutan	Bimbo	m	hand reared	34	shadow_first	2	mirror	8	96	base	r	1	r
chimpanzee	Daza	f	unknown	29	shadow_first	1	shadow	1	1	shadow	l	1	l
chimpanzee	Daza	f	unknown	29	shadow_first	1	shadow	1	2	base	l	1	l
chimpanzee	Daza	f	unknown	29	shadow_first	1	shadow	1	3	control	r	0	l
chimpanzee	Daza	f	unknown	29	shadow_first	1	shadow	1	4	shadow	r	0	l
chimpanzee	Daza	f	unknown	29	shadow_first	1	shadow	1	5	base	r	0	l
chimpanzee	Daza	f	unknown	29	shadow_first	1	shadow	1	6	shadow	l	1	l
chimpanzee	Daza	f	unknown	29	shadow_first	1	shadow	1	7	shadow	r	0	l
chimpanzee	Daza	f	unknown	29	shadow_first	1	shadow	1	8	control	r	0	l
chimpanzee	Daza	f	unknown	29	shadow_first	1	shadow	1	9	base	l	1	l
chimpanzee	Daza	f	unknown	29	shadow_first	1	shadow	1	10	shadow	l	1	l
chimpanzee	Daza	f	unknown	29	shadow_first	1	shadow	1	11	control	l	1	l
chimpanzee	Daza	f	unknown	29	shadow_first	1	shadow	2	12	base	r	1	r
chimpanzee	Daza	f	unknown	29	shadow_first	1	shadow	2	13	shadow	l	1	l
chimpanzee	Daza	f	unknown	29	shadow_first	1	shadow	2	14	shadow	l	1	l
chimpanzee	Daza	f	unknown	29	shadow_first	1	shadow	2	15	shadow	r	0	l
chimpanzee	Daza	f	unknown	29	shadow_first	1	shadow	2	16	control	l	1	l
chimpanzee	Daza	f	unknown	29	shadow_first	1	shadow	2	17	shadow	r	0	l
chimpanzee	Daza	f	unknown	29	shadow_first	1	shadow	2	18	shadow	r	0	l
chimpanzee	Daza	f	unknown	29	shadow_first	1	shadow	2	19	base	l	1	l
chimpanzee	Daza	f	unknown	29	shadow_first	1	shadow	2	20	control	r	0	l
chimpanzee	Daza	f	unknown	29	shadow_first	1	shadow	2	21	shadow	l	1	l
chimpanzee	Daza	f	unknown	29	shadow_first	1	shadow	2	22	base	r	0	l
chimpanzee	Daza	f	unknown	29	shadow_first	1	shadow	2	23	control	l	1	l
chimpanzee	Daza	f	unknown	29	shadow_first	1	shadow	3	24	control	r	0	l
chimpanzee	Daza	f	unknown	29	shadow_first	1	shadow	3	25	shadow	l	0	r
chimpanzee	Daza	f	unknown	29	shadow_first	1	shadow	3	26	shadow	l	1	l
chimpanzee	Daza	f	unknown	29	shadow_first	1	shadow	3	27	shadow	r	0	l
chimpanzee	Daza	f	unknown	29	shadow_first	1	shadow	3	28	control	l	1	l
chimpanzee	Daza	f	unknown	29	shadow_first	1	shadow	3	29	shadow	r	0	l
chimpanzee	Daza	f	unknown	29	shadow_first	1	shadow	3	30	base	l	1	l
chimpanzee	Daza	f	unknown	29	shadow_first	1	shadow	3	31	shadow	r	1	r
chimpanzee	Daza	f	unknown	29	shadow_first	1	shadow	3	32	base	l	1	l
chimpanzee	Daza	f	unknown	29	shadow_first	1	shadow	3	33	base	r	0	l
chimpanzee	Daza	f	unknown	29	shadow_first	1	shadow	3	34	shadow	l	1	l
chimpanzee	Daza	f	unknown	29	shadow_first	1	shadow	3	35	control	r	0	l
chimpanzee	Daza	f	unknown	29	shadow_first	1	shadow	4	36	base	l	0	r
chimpanzee	Daza	f	unknown	29	shadow_first	1	shadow	4	37	base	r	0	l
chimpanzee	Daza	f	unknown	29	shadow_first	1	shadow	4	38	shadow	r	1	r
chimpanzee	Daza	f	unknown	29	shadow_first	1	shadow	4	39	shadow	l	0	r
chimpanzee	Daza	f	unknown	29	shadow_first	1	shadow	4	40	shadow	r	0	l
chimpanzee	Daza	f	unknown	29	shadow_first	1	shadow	4	41	shadow	l	0	r
chimpanzee	Daza	f	unknown	29	shadow_first	1	shadow	4	42	base	r	1	r
chimpanzee	Daza	f	unknown	29	shadow_first	1	shadow	4	43	shadow	r	1	r
chimpanzee	Daza	f	unknown	29	shadow_first	1	shadow	4	44	control	r	1	r
chimpanzee	Daza	f	unknown	29	shadow_first	1	shadow	4	45	control	l	0	r
chimpanzee	Daza	f	unknown	29	shadow_first	1	shadow	4	46	shadow	l	0	r
chimpanzee	Daza	f	unknown	29	shadow_first	1	shadow	4	47	control	l	0	r
chimpanzee	Daza	f	unknown	29	shadow_first	1	shadow	4	48	shadow	r	1	r
chimpanzee	Daza	f	unknown	29	shadow_first	2	mirror	5	49	mirror	l	0	r
chimpanzee	Daza	f	unknown	29	shadow_first	2	mirror	5	50	mirror	r	1	r
chimpanzee	Daza	f	unknown	29	shadow_first	2	mirror	5	51	mirror	r	1	r
chimpanzee	Daza	f	unknown	29	shadow_first	2	mirror	5	52	mirror	l	0	r
chimpanzee	Daza	f	unknown	29	shadow_first	2	mirror	5	53	base	l	1	l
chimpanzee	Daza	f	unknown	29	shadow_first	2	mirror	5	54	control	l	0	r
chimpanzee	Daza	f	unknown	29	shadow_first	2	mirror	5	55	control	r	1	r
chimpanzee	Daza	f	unknown	29	shadow_first	2	mirror	5	56	mirror	l	0	r
chimpanzee	Daza	f	unknown	29	shadow_first	2	mirror	5	57	control	r	1	r
chimpanzee	Daza	f	unknown	29	shadow_first	2	mirror	5	58	base	l	1	l
chimpanzee	Daza	f	unknown	29	shadow_first	2	mirror	5	59	base	r	1	r
chimpanzee	Daza	f	unknown	29	shadow_first	2	mirror	5	60	mirror	r	1	r
chimpanzee	Daza	f	unknown	29	shadow_first	2	mirror	6	61	base	r	1	r
chimpanzee	Daza	f	unknown	29	shadow_first	2	mirror	6	62	mirror	l	0	r
chimpanzee	Daza	f	unknown	29	shadow_first	2	mirror	6	63	control	r	1	r
chimpanzee	Daza	f	unknown	29	shadow_first	2	mirror	6	64	base	r	1	r
chimpanzee	Daza	f	unknown	29	shadow_first	2	mirror	6	65	mirror	l	0	r
chimpanzee	Daza	f	unknown	29	shadow_first	2	mirror	6	66	control	l	0	r
chimpanzee	Daza	f	unknown	29	shadow_first	2	mirror	6	67	control	l	0	r
chimpanzee	Daza	f	unknown	29	shadow_first	2	mirror	6	68	mirror	r	1	r
chimpanzee	Daza	f	unknown	29	shadow_first	2	mirror	6	69	base	l	0	r
chimpanzee	Daza	f	unknown	29	shadow_first	2	mirror	6	70	mirror	r	1	r
chimpanzee	Daza	f	unknown	29	shadow_first	2	mirror	6	71	mirror	l	0	r
chimpanzee	Daza	f	unknown	29	shadow_first	2	mirror	6	72	mirror	r	1	r
chimpanzee	Daza	f	unknown	29	shadow_first	2	mirror	7	73	mirror	r	1	r
chimpanzee	Daza	f	unknown	29	shadow_first	2	mirror	7	74	mirror	r	1	r
chimpanzee	Daza	f	unknown	29	shadow_first	2	mirror	7	75	mirror	l	0	r
chimpanzee	Daza	f	unknown	29	shadow_first	2	mirror	7	76	control	r	1	r
chimpanzee	Daza	f	unknown	29	shadow_first	2	mirror	7	77	base	l	0	r
chimpanzee	Daza	f	unknown	29	shadow_first	2	mirror	7	78	base	l	0	r
chimpanzee	Daza	f	unknown	29	shadow_first	2	mirror	7	79	control	l	0	r
chimpanzee	Daza	f	unknown	29	shadow_first	2	mirror	7	80	mirror	r	1	r
chimpanzee	Daza	f	unknown	29	shadow_first	2	mirror	7	81	base	r	1	r
chimpanzee	Daza	f	unknown	29	shadow_first	2	mirror	7	82	mirror	l	0	r
chimpanzee	Daza	f	unknown	29	shadow_first	2	mirror	7	83	mirror	l	0	r
chimpanzee	Daza	f	unknown	29	shadow_first	2	mirror	7	84	control	r	1	r
chimpanzee	Daza	f	unknown	29	shadow_first	2	mirror	8	85	control	l	0	r
chimpanzee	Daza	f	unknown	29	shadow_first	2	mirror	8	86	base	r	1	r
chimpanzee	Daza	f	unknown	29	shadow_first	2	mirror	8	87	mirror	l	0	r
chimpanzee	Daza	f	unknown	29	shadow_first	2	mirror	8	88	base	r	1	r
chimpanzee	Daza	f	unknown	29	shadow_first	2	mirror	8	89	mirror	r	1	r
chimpanzee	Daza	f	unknown	29	shadow_first	2	mirror	8	90	control	l	0	r
chimpanzee	Daza	f	unknown	29	shadow_first	2	mirror	8	91	mirror	l	0	r
chimpanzee	Daza	f	unknown	29	shadow_first	2	mirror	8	92	mirror	r	0	l
chimpanzee	Daza	f	unknown	29	shadow_first	2	mirror	8	93	base	l	1	l
chimpanzee	Daza	f	unknown	29	shadow_first	2	mirror	8	94	mirror	r	1	r
chimpanzee	Daza	f	unknown	29	shadow_first	2	mirror	8	95	control	r	1	r
chimpanzee	Daza	f	unknown	29	shadow_first	2	mirror	8	96	mirror	l	0	r
orangutan	Dokana	f	parent	26	shadow_first	1	shadow	1	1	shadow	l	1	l
orangutan	Dokana	f	parent	26	shadow_first	1	shadow	1	2	control	l	0	r
orangutan	Dokana	f	parent	26	shadow_first	1	shadow	1	3	shadow	r	1	r
orangutan	Dokana	f	parent	26	shadow_first	1	shadow	1	4	base	r	1	r
orangutan	Dokana	f	parent	26	shadow_first	1	shadow	1	5	shadow	l	0	r
orangutan	Dokana	f	parent	26	shadow_first	1	shadow	1	6	control	r	1	r
orangutan	Dokana	f	parent	26	shadow_first	1	shadow	1	7	base	l	1	l
orangutan	Dokana	f	parent	26	shadow_first	1	shadow	1	8	shadow	r	1	r
orangutan	Dokana	f	parent	26	shadow_first	1	shadow	1	9	control	l	1	l
orangutan	Dokana	f	parent	26	shadow_first	1	shadow	1	10	shadow	l	1	l
orangutan	Dokana	f	parent	26	shadow_first	1	shadow	1	11	shadow	r	0	l
orangutan	Dokana	f	parent	26	shadow_first	1	shadow	1	12	base	r	1	r
orangutan	Dokana	f	parent	26	shadow_first	1	shadow	2	13	base	l	1	l
orangutan	Dokana	f	parent	26	shadow_first	1	shadow	2	14	shadow	r	1	r
orangutan	Dokana	f	parent	26	shadow_first	1	shadow	2	15	shadow	l	0	r
orangutan	Dokana	f	parent	26	shadow_first	1	shadow	2	16	control	r	1	r
orangutan	Dokana	f	parent	26	shadow_first	1	shadow	2	17	shadow	l	0	r
orangutan	Dokana	f	parent	26	shadow_first	1	shadow	2	18	control	l	0	r
orangutan	Dokana	f	parent	26	shadow_first	1	shadow	2	19	base	r	1	r
orangutan	Dokana	f	parent	26	shadow_first	1	shadow	2	20	shadow	r	0	l
orangutan	Dokana	f	parent	26	shadow_first	1	shadow	2	21	shadow	l	1	l
orangutan	Dokana	f	parent	26	shadow_first	1	shadow	2	22	control	r	1	r
orangutan	Dokana	f	parent	26	shadow_first	1	shadow	2	23	base	l	1	l
orangutan	Dokana	f	parent	26	shadow_first	1	shadow	2	24	shadow	r	1	r
orangutan	Dokana	f	parent	26	shadow_first	1	shadow	3	25	control	l	1	l
orangutan	Dokana	f	parent	26	shadow_first	1	shadow	3	26	base	r	1	r
orangutan	Dokana	f	parent	26	shadow_first	1	shadow	3	27	shadow	l	1	l
orangutan	Dokana	f	parent	26	shadow_first	1	shadow	3	28	shadow	r	1	r
orangutan	Dokana	f	parent	26	shadow_first	1	shadow	3	29	control	r	1	r
orangutan	Dokana	f	parent	26	shadow_first	1	shadow	3	30	shadow	l	1	l
orangutan	Dokana	f	parent	26	shadow_first	1	shadow	3	31	shadow	r	1	r
orangutan	Dokana	f	parent	26	shadow_first	1	shadow	3	32	base	l	1	l
orangutan	Dokana	f	parent	26	shadow_first	1	shadow	3	33	shadow	l	1	l
orangutan	Dokana	f	parent	26	shadow_first	1	shadow	3	34	control	r	1	r
orangutan	Dokana	f	parent	26	shadow_first	1	shadow	3	35	shadow	r	1	r
orangutan	Dokana	f	parent	26	shadow_first	1	shadow	3	36	base	l	1	l
orangutan	Dokana	f	parent	26	shadow_first	1	shadow	4	37	control	l	0	r
orangutan	Dokana	f	parent	26	shadow_first	1	shadow	4	38	base	r	0	l
orangutan	Dokana	f	parent	26	shadow_first	1	shadow	4	39	shadow	l	1	l
orangutan	Dokana	f	parent	26	shadow_first	1	shadow	4	40	shadow	r	1	r
orangutan	Dokana	f	parent	26	shadow_first	1	shadow	4	41	control	l	1	l
orangutan	Dokana	f	parent	26	shadow_first	1	shadow	4	42	shadow	r	1	r
orangutan	Dokana	f	parent	26	shadow_first	1	shadow	4	43	base	r	1	r
orangutan	Dokana	f	parent	26	shadow_first	1	shadow	4	44	shadow	l	1	l
orangutan	Dokana	f	parent	26	shadow_first	1	shadow	4	45	control	r	1	r
orangutan	Dokana	f	parent	26	shadow_first	1	shadow	4	46	shadow	l	1	l
orangutan	Dokana	f	parent	26	shadow_first	1	shadow	4	47	shadow	r	1	r
orangutan	Dokana	f	parent	26	shadow_first	1	shadow	4	48	base	l	1	l
orangutan	Dokana	f	parent	26	shadow_first	2	mirror	5	49	mirror	l	1	l
orangutan	Dokana	f	parent	26	shadow_first	2	mirror	5	50	mirror	r	1	r
orangutan	Dokana	f	parent	26	shadow_first	2	mirror	5	51	control	l	1	l
orangutan	Dokana	f	parent	26	shadow_first	2	mirror	5	52	base	l	1	l
orangutan	Dokana	f	parent	26	shadow_first	2	mirror	5	53	control	r	0	l
orangutan	Dokana	f	parent	26	shadow_first	2	mirror	5	54	mirror	l	1	l
orangutan	Dokana	f	parent	26	shadow_first	2	mirror	5	55	base	r	1	r
orangutan	Dokana	f	parent	26	shadow_first	2	mirror	5	56	mirror	r	1	r
orangutan	Dokana	f	parent	26	shadow_first	2	mirror	5	57	mirror	r	1	r
orangutan	Dokana	f	parent	26	shadow_first	2	mirror	5	58	base	l	1	l
orangutan	Dokana	f	parent	26	shadow_first	2	mirror	5	59	mirror	l	1	l
orangutan	Dokana	f	parent	26	shadow_first	2	mirror	5	60	control	r	0	l
orangutan	Dokana	f	parent	26	shadow_first	2	mirror	6	61	mirror	l	1	l
orangutan	Dokana	f	parent	26	shadow_first	2	mirror	6	62	mirror	r	1	r
orangutan	Dokana	f	parent	26	shadow_first	2	mirror	6	63	base	r	1	r
orangutan	Dokana	f	parent	26	shadow_first	2	mirror	6	64	control	l	0	r
orangutan	Dokana	f	parent	26	shadow_first	2	mirror	6	65	base	l	1	l
orangutan	Dokana	f	parent	26	shadow_first	2	mirror	6	66	mirror	l	1	l
orangutan	Dokana	f	parent	26	shadow_first	2	mirror	6	67	mirror	r	1	r
orangutan	Dokana	f	parent	26	shadow_first	2	mirror	6	68	control	l	0	r
orangutan	Dokana	f	parent	26	shadow_first	2	mirror	6	69	mirror	r	1	r
orangutan	Dokana	f	parent	26	shadow_first	2	mirror	6	70	mirror	l	1	l
orangutan	Dokana	f	parent	26	shadow_first	2	mirror	6	71	control	r	1	r
orangutan	Dokana	f	parent	26	shadow_first	2	mirror	6	72	base	r	1	r
orangutan	Dokana	f	parent	26	shadow_first	2	mirror	7	73	mirror	l	1	l
orangutan	Dokana	f	parent	26	shadow_first	2	mirror	7	74	control	l	0	r
orangutan	Dokana	f	parent	26	shadow_first	2	mirror	7	75	base	r	1	r
orangutan	Dokana	f	parent	26	shadow_first	2	mirror	7	76	mirror	r	1	r
orangutan	Dokana	f	parent	26	shadow_first	2	mirror	7	77	base	l	1	l
orangutan	Dokana	f	parent	26	shadow_first	2	mirror	7	78	control	r	1	r
orangutan	Dokana	f	parent	26	shadow_first	2	mirror	7	79	mirror	r	1	r
orangutan	Dokana	f	parent	26	shadow_first	2	mirror	7	80	mirror	l	1	l
orangutan	Dokana	f	parent	26	shadow_first	2	mirror	7	81	mirror	l	1	l
orangutan	Dokana	f	parent	26	shadow_first	2	mirror	7	82	control	l	1	l
orangutan	Dokana	f	parent	26	shadow_first	2	mirror	7	83	mirror	r	1	r
orangutan	Dokana	f	parent	26	shadow_first	2	mirror	7	84	base	r	1	r
orangutan	Dokana	f	parent	26	shadow_first	2	mirror	8	85	base	l	1	l
orangutan	Dokana	f	parent	26	shadow_first	2	mirror	8	86	mirror	l	1	l
orangutan	Dokana	f	parent	26	shadow_first	2	mirror	8	87	control	r	1	r
orangutan	Dokana	f	parent	26	shadow_first	2	mirror	8	88	mirror	r	1	r
orangutan	Dokana	f	parent	26	shadow_first	2	mirror	8	89	base	r	1	r
orangutan	Dokana	f	parent	26	shadow_first	2	mirror	8	90	mirror	l	1	l
orangutan	Dokana	f	parent	26	shadow_first	2	mirror	8	91	control	r	1	r
orangutan	Dokana	f	parent	26	shadow_first	2	mirror	8	92	mirror	r	1	r
orangutan	Dokana	f	parent	26	shadow_first	2	mirror	8	93	base	l	1	l
orangutan	Dokana	f	parent	26	shadow_first	2	mirror	8	94	mirror	r	1	r
orangutan	Dokana	f	parent	26	shadow_first	2	mirror	8	95	mirror	l	1	l
orangutan	Dokana	f	parent	26	shadow_first	2	mirror	8	96	control	l	0	r
bonobo	Fimi	f	parent	6	shadow_first	1	shadow	1	1	shadow	r	1	r
bonobo	Fimi	f	parent	6	shadow_first	1	shadow	1	2	control	l	1	l
bonobo	Fimi	f	parent	6	shadow_first	1	shadow	1	3	control	r	1	r
bonobo	Fimi	f	parent	6	shadow_first	1	shadow	1	4	shadow	l	0	r
bonobo	Fimi	f	parent	6	shadow_first	1	shadow	1	5	shadow	r	1	r
bonobo	Fimi	f	parent	6	shadow_first	1	shadow	1	6	base	l	0	r
bonobo	Fimi	f	parent	6	shadow_first	1	shadow	1	7	shadow	l	0	r
bonobo	Fimi	f	parent	6	shadow_first	1	shadow	1	8	base	l	1	l
bonobo	Fimi	f	parent	6	shadow_first	1	shadow	1	9	shadow	r	0	l
bonobo	Fimi	f	parent	6	shadow_first	1	shadow	1	10	control	l	0	r
bonobo	Fimi	f	parent	6	shadow_first	1	shadow	1	11	shadow	l	1	l
bonobo	Fimi	f	parent	6	shadow_first	1	shadow	1	12	base	r	1	r
bonobo	Fimi	f	parent	6	shadow_first	1	shadow	2	13	shadow	l	1	l
bonobo	Fimi	f	parent	6	shadow_first	1	shadow	2	14	shadow	l	1	l
bonobo	Fimi	f	parent	6	shadow_first	1	shadow	2	15	base	r	1	r
bonobo	Fimi	f	parent	6	shadow_first	1	shadow	2	16	base	l	1	l
bonobo	Fimi	f	parent	6	shadow_first	1	shadow	2	17	control	r	0	l
bonobo	Fimi	f	parent	6	shadow_first	1	shadow	2	18	base	r	1	r
bonobo	Fimi	f	parent	6	shadow_first	1	shadow	2	19	shadow	l	1	l
bonobo	Fimi	f	parent	6	shadow_first	1	shadow	2	20	shadow	r	1	r
bonobo	Fimi	f	parent	6	shadow_first	1	shadow	2	21	shadow	r	1	r
bonobo	Fimi	f	parent	6	shadow_first	1	shadow	2	22	shadow	r	1	r
bonobo	Fimi	f	parent	6	shadow_first	1	shadow	2	23	control	l	1	l
bonobo	Fimi	f	parent	6	shadow_first	1	shadow	2	24	control	l	1	l
bonobo	Fimi	f	parent	6	shadow_first	1	shadow	3	25	base	l	1	l
bonobo	Fimi	f	parent	6	shadow_first	1	shadow	3	26	shadow	r	0	l
bonobo	Fimi	f	parent	6	shadow_first	1	shadow	3	27	control	r	0	l
bonobo	Fimi	f	parent	6	shadow_first	1	shadow	3	28	control	l	0	r
bonobo	Fimi	f	parent	6	shadow_first	1	shadow	3	29	base	r	1	r
bonobo	Fimi	f	parent	6	shadow_first	1	shadow	3	30	shadow	r	1	r
bonobo	Fimi	f	parent	6	shadow_first	1	shadow	3	31	base	l	1	l
bonobo	Fimi	f	parent	6	shadow_first	1	shadow	3	32	shadow	r	1	r
bonobo	Fimi	f	parent	6	shadow_first	1	shadow	3	33	shadow	l	1	l
bonobo	Fimi	f	parent	6	shadow_first	1	shadow	3	34	shadow	l	1	l
bonobo	Fimi	f	parent	6	shadow_first	1	shadow	3	35	control	r	0	l
bonobo	Fimi	f	parent	6	shadow_first	1	shadow	3	36	shadow	l	1	l
bonobo	Fimi	f	parent	6	shadow_first	1	shadow	4	37	base	r	0	l
bonobo	Fimi	f	parent	6	shadow_first	1	shadow	4	38	base	r	1	r
bonobo	Fimi	f	parent	6	shadow_first	1	shadow	4	39	control	l	1	l
bonobo	Fimi	f	parent	6	shadow_first	1	shadow	4	40	shadow	r	1	r
bonobo	Fimi	f	parent	6	shadow_first	1	shadow	4	41	shadow	l	1	l
bonobo	Fimi	f	parent	6	shadow_first	1	shadow	4	42	base	l	1	l
bonobo	Fimi	f	parent	6	shadow_first	1	shadow	4	43	shadow	l	1	l
bonobo	Fimi	f	parent	6	shadow_first	1	shadow	4	44	shadow	r	1	r
bonobo	Fimi	f	parent	6	shadow_first	1	shadow	4	45	control	r	0	l
bonobo	Fimi	f	parent	6	shadow_first	1	shadow	4	46	shadow	l	1	l
bonobo	Fimi	f	parent	6	shadow_first	1	shadow	4	47	control	l	1	l
bonobo	Fimi	f	parent	6	shadow_first	1	shadow	4	48	shadow	r	1	r
bonobo	Fimi	f	parent	6	shadow_first	2	mirror	5	49	mirror	r	0	l
bonobo	Fimi	f	parent	6	shadow_first	2	mirror	5	50	control	r	0	l
bonobo	Fimi	f	parent	6	shadow_first	2	mirror	5	51	mirror	l	1	l
bonobo	Fimi	f	parent	6	shadow_first	2	mirror	5	52	mirror	r	0	l
bonobo	Fimi	f	parent	6	shadow_first	2	mirror	5	53	control	l	1	l
bonobo	Fimi	f	parent	6	shadow_first	2	mirror	5	54	base	r	1	r
bonobo	Fimi	f	parent	6	shadow_first	2	mirror	5	55	mirror	r	0	l
bonobo	Fimi	f	parent	6	shadow_first	2	mirror	5	56	base	l	1	l
bonobo	Fimi	f	parent	6	shadow_first	2	mirror	5	57	mirror	l	1	l
bonobo	Fimi	f	parent	6	shadow_first	2	mirror	5	58	mirror	l	1	l
bonobo	Fimi	f	parent	6	shadow_first	2	mirror	5	59	control	r	0	l
bonobo	Fimi	f	parent	6	shadow_first	2	mirror	5	60	base	l	1	l
bonobo	Fimi	f	parent	6	shadow_first	2	mirror	6	61	mirror	r	1	r
bonobo	Fimi	f	parent	6	shadow_first	2	mirror	6	62	mirror	l	0	r
bonobo	Fimi	f	parent	6	shadow_first	2	mirror	6	63	mirror	r	1	r
bonobo	Fimi	f	parent	6	shadow_first	2	mirror	6	64	control	l	1	l
bonobo	Fimi	f	parent	6	shadow_first	2	mirror	6	65	control	r	1	r
bonobo	Fimi	f	parent	6	shadow_first	2	mirror	6	66	base	l	1	l
bonobo	Fimi	f	parent	6	shadow_first	2	mirror	6	67	mirror	l	1	l
bonobo	Fimi	f	parent	6	shadow_first	2	mirror	6	68	mirror	l	1	l
bonobo	Fimi	f	parent	6	shadow_first	2	mirror	6	69	mirror	r	0	l
bonobo	Fimi	f	parent	6	shadow_first	2	mirror	6	70	control	l	1	l
bonobo	Fimi	f	parent	6	shadow_first	2	mirror	6	71	base	r	1	r
bonobo	Fimi	f	parent	6	shadow_first	2	mirror	6	72	base	r	1	r
bonobo	Fimi	f	parent	6	shadow_first	2	mirror	7	73	control	r	0	l
bonobo	Fimi	f	parent	6	shadow_first	2	mirror	7	74	control	r	1	r
bonobo	Fimi	f	parent	6	shadow_first	2	mirror	7	75	base	l	1	l
bonobo	Fimi	f	parent	6	shadow_first	2	mirror	7	76	mirror	l	1	l
bonobo	Fimi	f	parent	6	shadow_first	2	mirror	7	77	mirror	r	1	r
bonobo	Fimi	f	parent	6	shadow_first	2	mirror	7	78	base	r	1	r
bonobo	Fimi	f	parent	6	shadow_first	2	mirror	7	79	control	l	1	l
bonobo	Fimi	f	parent	6	shadow_first	2	mirror	7	80	mirror	r	1	r
bonobo	Fimi	f	parent	6	shadow_first	2	mirror	7	81	mirror	l	1	l
bonobo	Fimi	f	parent	6	shadow_first	2	mirror	7	82	mirror	l	0	r
bonobo	Fimi	f	parent	6	shadow_first	2	mirror	7	83	mirror	r	1	r
bonobo	Fimi	f	parent	6	shadow_first	2	mirror	7	84	base	l	1	l
bonobo	Fimi	f	parent	6	shadow_first	2	mirror	8	85	mirror	r	1	r
bonobo	Fimi	f	parent	6	shadow_first	2	mirror	8	86	control	l	0	r
bonobo	Fimi	f	parent	6	shadow_first	2	mirror	8	87	base	r	1	r
bonobo	Fimi	f	parent	6	shadow_first	2	mirror	8	88	mirror	r	1	r
bonobo	Fimi	f	parent	6	shadow_first	2	mirror	8	89	base	l	1	l
bonobo	Fimi	f	parent	6	shadow_first	2	mirror	8	90	mirror	l	0	r
bonobo	Fimi	f	parent	6	shadow_first	2	mirror	8	91	control	r	1	r
bonobo	Fimi	f	parent	6	shadow_first	2	mirror	8	92	mirror	l	0	r
bonobo	Fimi	f	parent	6	shadow_first	2	mirror	8	93	base	r	1	r
bonobo	Fimi	f	parent	6	shadow_first	2	mirror	8	94	mirror	l	0	r
bonobo	Fimi	f	parent	6	shadow_first	2	mirror	8	95	mirror	r	1	r
bonobo	Fimi	f	parent	6	shadow_first	2	mirror	8	96	control	l	0	r
chimpanzee	Fraukje	f	hand reared	38	shadow_first	1	shadow	1	1	shadow	l	1	l
chimpanzee	Fraukje	f	hand reared	38	shadow_first	1	shadow	1	2	base	l	1	l
chimpanzee	Fraukje	f	hand reared	38	shadow_first	1	shadow	1	3	control	l	1	l
chimpanzee	Fraukje	f	hand reared	38	shadow_first	1	shadow	1	4	shadow	r	0	l
chimpanzee	Fraukje	f	hand reared	38	shadow_first	1	shadow	1	5	control	r	0	l
chimpanzee	Fraukje	f	hand reared	38	shadow_first	1	shadow	1	6	shadow	l	0	r
chimpanzee	Fraukje	f	hand reared	38	shadow_first	1	shadow	1	7	base	r	1	r
chimpanzee	Fraukje	f	hand reared	38	shadow_first	1	shadow	1	8	shadow	r	1	r
chimpanzee	Fraukje	f	hand reared	38	shadow_first	1	shadow	1	9	base	r	1	r
chimpanzee	Fraukje	f	hand reared	38	shadow_first	1	shadow	1	10	shadow	l	1	l
chimpanzee	Fraukje	f	hand reared	38	shadow_first	1	shadow	1	11	control	r	1	r
chimpanzee	Fraukje	f	hand reared	38	shadow_first	1	shadow	1	12	shadow	r	1	r
chimpanzee	Fraukje	f	hand reared	38	shadow_first	1	shadow	2	13	shadow	l	1	l
chimpanzee	Fraukje	f	hand reared	38	shadow_first	1	shadow	2	14	base	l	0	r
chimpanzee	Fraukje	f	hand reared	38	shadow_first	1	shadow	2	15	shadow	r	0	l
chimpanzee	Fraukje	f	hand reared	38	shadow_first	1	shadow	2	16	control	l	0	r
chimpanzee	Fraukje	f	hand reared	38	shadow_first	1	shadow	2	17	base	r	1	r
chimpanzee	Fraukje	f	hand reared	38	shadow_first	1	shadow	2	18	shadow	l	1	l
chimpanzee	Fraukje	f	hand reared	38	shadow_first	1	shadow	2	19	control	r	1	r
chimpanzee	Fraukje	f	hand reared	38	shadow_first	1	shadow	2	20	shadow	r	1	r
chimpanzee	Fraukje	f	hand reared	38	shadow_first	1	shadow	2	21	shadow	l	1	l
chimpanzee	Fraukje	f	hand reared	38	shadow_first	1	shadow	2	22	control	l	0	r
chimpanzee	Fraukje	f	hand reared	38	shadow_first	1	shadow	2	23	shadow	r	1	r
chimpanzee	Fraukje	f	hand reared	38	shadow_first	1	shadow	2	24	base	l	1	l
chimpanzee	Fraukje	f	hand reared	38	shadow_first	1	shadow	3	25	control	l	1	l
chimpanzee	Fraukje	f	hand reared	38	shadow_first	1	shadow	3	26	shadow	r	1	r
chimpanzee	Fraukje	f	hand reared	38	shadow_first	1	shadow	3	27	base	l	1	l
chimpanzee	Fraukje	f	hand reared	38	shadow_first	1	shadow	3	28	shadow	l	1	l
chimpanzee	Fraukje	f	hand reared	38	shadow_first	1	shadow	3	29	base	r	1	r
chimpanzee	Fraukje	f	hand reared	38	shadow_first	1	shadow	3	30	control	r	0	l
chimpanzee	Fraukje	f	hand reared	38	shadow_first	1	shadow	3	31	shadow	l	1	l
chimpanzee	Fraukje	f	hand reared	38	shadow_first	1	shadow	3	32	shadow	r	1	r
chimpanzee	Fraukje	f	hand reared	38	shadow_first	1	shadow	3	33	shadow	r	1	r
chimpanzee	Fraukje	f	hand reared	38	shadow_first	1	shadow	3	34	shadow	l	1	l
chimpanzee	Fraukje	f	hand reared	38	shadow_first	1	shadow	3	35	base	l	1	l
chimpanzee	Fraukje	f	hand reared	38	shadow_first	1	shadow	3	36	control	r	0	l
chimpanzee	Fraukje	f	hand reared	38	shadow_first	1	shadow	4	37	shadow	r	1	r
chimpanzee	Fraukje	f	hand reared	38	shadow_first	1	shadow	4	38	control	l	1	l
chimpanzee	Fraukje	f	hand reared	38	shadow_first	1	shadow	4	39	base	r	1	r
chimpanzee	Fraukje	f	hand reared	38	shadow_first	1	shadow	4	40	shadow	l	1	l
chimpanzee	Fraukje	f	hand reared	38	shadow_first	1	shadow	4	41	base	l	0	r
chimpanzee	Fraukje	f	hand reared	38	shadow_first	1	shadow	4	42	control	r	1	r
chimpanzee	Fraukje	f	hand reared	38	shadow_first	1	shadow	4	43	shadow	r	1	r
chimpanzee	Fraukje	f	hand reared	38	shadow_first	1	shadow	4	44	shadow	l	1	l
chimpanzee	Fraukje	f	hand reared	38	shadow_first	1	shadow	4	45	shadow	l	1	l
chimpanzee	Fraukje	f	hand reared	38	shadow_first	1	shadow	4	46	control	l	1	l
chimpanzee	Fraukje	f	hand reared	38	shadow_first	1	shadow	4	47	base	r	1	r
chimpanzee	Fraukje	f	hand reared	38	shadow_first	1	shadow	4	48	shadow	r	1	r
chimpanzee	Fraukje	f	hand reared	38	shadow_first	2	mirror	5	49	mirror	r	1	r
chimpanzee	Fraukje	f	hand reared	38	shadow_first	2	mirror	5	50	control	r	1	r
chimpanzee	Fraukje	f	hand reared	38	shadow_first	2	mirror	5	51	base	r	1	r
chimpanzee	Fraukje	f	hand reared	38	shadow_first	2	mirror	5	52	mirror	l	1	l
chimpanzee	Fraukje	f	hand reared	38	shadow_first	2	mirror	5	53	base	l	1	l
chimpanzee	Fraukje	f	hand reared	38	shadow_first	2	mirror	5	54	control	l	0	r
chimpanzee	Fraukje	f	hand reared	38	shadow_first	2	mirror	5	55	mirror	l	1	l
chimpanzee	Fraukje	f	hand reared	38	shadow_first	2	mirror	5	56	mirror	r	1	r
chimpanzee	Fraukje	f	hand reared	38	shadow_first	2	mirror	5	57	mirror	r	1	r
chimpanzee	Fraukje	f	hand reared	38	shadow_first	2	mirror	5	58	mirror	l	1	l
chimpanzee	Fraukje	f	hand reared	38	shadow_first	2	mirror	5	59	base	r	0	l
chimpanzee	Fraukje	f	hand reared	38	shadow_first	2	mirror	5	60	control	r	1	r
chimpanzee	Fraukje	f	hand reared	38	shadow_first	2	mirror	6	61	mirror	r	1	r
chimpanzee	Fraukje	f	hand reared	38	shadow_first	2	mirror	6	62	control	l	0	r
chimpanzee	Fraukje	f	hand reared	38	shadow_first	2	mirror	6	63	base	l	1	l
chimpanzee	Fraukje	f	hand reared	38	shadow_first	2	mirror	6	64	mirror	l	0	r
chimpanzee	Fraukje	f	hand reared	38	shadow_first	2	mirror	6	65	base	r	1	r
chimpanzee	Fraukje	f	hand reared	38	shadow_first	2	mirror	6	66	control	r	0	l
chimpanzee	Fraukje	f	hand reared	38	shadow_first	2	mirror	6	67	mirror	r	1	r
chimpanzee	Fraukje	f	hand reared	38	shadow_first	2	mirror	6	68	mirror	l	1	l
chimpanzee	Fraukje	f	hand reared	38	shadow_first	2	mirror	6	69	mirror	l	1	l
chimpanzee	Fraukje	f	hand reared	38	shadow_first	2	mirror	6	70	control	l	1	l
chimpanzee	Fraukje	f	hand reared	38	shadow_first	2	mirror	6	71	base	l	1	l
chimpanzee	Fraukje	f	hand reared	38	shadow_first	2	mirror	6	72	mirror	r	1	r
chimpanzee	Fraukje	f	hand reared	38	shadow_first	2	mirror	7	73	base	l	1	l
chimpanzee	Fraukje	f	hand reared	38	shadow_first	2	mirror	7	74	mirror	r	1	r
chimpanzee	Fraukje	f	hand reared	38	shadow_first	2	mirror	7	75	control	l	1	l
chimpanzee	Fraukje	f	hand reared	38	shadow_first	2	mirror	7	76	mirror	l	1	l
chimpanzee	Fraukje	f	hand reared	38	shadow_first	2	mirror	7	77	mirror	r	1	r
chimpanzee	Fraukje	f	hand reared	38	shadow_first	2	mirror	7	78	control	r	0	l
chimpanzee	Fraukje	f	hand reared	38	shadow_first	2	mirror	7	79	base	r	1	r
chimpanzee	Fraukje	f	hand reared	38	shadow_first	2	mirror	7	80	mirror	l	1	l
chimpanzee	Fraukje	f	hand reared	38	shadow_first	2	mirror	7	81	base	l	1	l
chimpanzee	Fraukje	f	hand reared	38	shadow_first	2	mirror	7	82	mirror	r	1	r
chimpanzee	Fraukje	f	hand reared	38	shadow_first	2	mirror	7	83	control	r	0	l
chimpanzee	Fraukje	f	hand reared	38	shadow_first	2	mirror	7	84	mirror	l	1	l
chimpanzee	Fraukje	f	hand reared	38	shadow_first	2	mirror	8	85	base	r	1	r
chimpanzee	Fraukje	f	hand reared	38	shadow_first	2	mirror	8	86	mirror	l	1	l
chimpanzee	Fraukje	f	hand reared	38	shadow_first	2	mirror	8	87	mirror	r	1	r
chimpanzee	Fraukje	f	hand reared	38	shadow_first	2	mirror	8	88	control	l	1	l
chimpanzee	Fraukje	f	hand reared	38	shadow_first	2	mirror	8	89	control	l	0	r
chimpanzee	Fraukje	f	hand reared	38	shadow_first	2	mirror	8	90	mirror	l	1	l
chimpanzee	Fraukje	f	hand reared	38	shadow_first	2	mirror	8	91	base	r	1	r
chimpanzee	Fraukje	f	hand reared	38	shadow_first	2	mirror	8	92	mirror	r	1	r
chimpanzee	Fraukje	f	hand reared	38	shadow_first	2	mirror	8	93	control	r	0	l
chimpanzee	Fraukje	f	hand reared	38	shadow_first	2	mirror	8	94	mirror	l	1	l
chimpanzee	Fraukje	f	hand reared	38	shadow_first	2	mirror	8	95	base	l	1	l
chimpanzee	Fraukje	f	hand reared	38	shadow_first	2	mirror	8	96	mirror	r	1	r
chimpanzee	Frederike	f	unknown	41	mirror_first	1	mirror	1	1	mirror	l	0	r
chimpanzee	Frederike	f	unknown	41	mirror_first	1	mirror	1	2	base	l	1	l
chimpanzee	Frederike	f	unknown	41	mirror_first	1	mirror	1	3	mirror	r	1	r
chimpanzee	Frederike	f	unknown	41	mirror_first	1	mirror	1	4	control	l	0	r
chimpanzee	Frederike	f	unknown	41	mirror_first	1	mirror	1	5	mirror	l	0	r
chimpanzee	Frederike	f	unknown	41	mirror_first	1	mirror	1	6	mirror	r	1	r
chimpanzee	Frederike	f	unknown	41	mirror_first	1	mirror	1	7	control	r	1	r
chimpanzee	Frederike	f	unknown	41	mirror_first	1	mirror	1	8	base	r	1	r
chimpanzee	Frederike	f	unknown	41	mirror_first	1	mirror	1	9	mirror	l	0	r
chimpanzee	Frederike	f	unknown	41	mirror_first	1	mirror	1	10	mirror	r	0	l
chimpanzee	Frederike	f	unknown	41	mirror_first	1	mirror	1	11	base	l	1	l
chimpanzee	Frederike	f	unknown	41	mirror_first	1	mirror	1	12	control	r	0	l
chimpanzee	Frederike	f	unknown	41	mirror_first	1	mirror	2	13	mirror	r	0	l
chimpanzee	Frederike	f	unknown	41	mirror_first	1	mirror	2	14	mirror	l	0	r
chimpanzee	Frederike	f	unknown	41	mirror_first	1	mirror	2	15	control	l	0	r
chimpanzee	Frederike	f	unknown	41	mirror_first	1	mirror	2	16	base	r	1	r
chimpanzee	Frederike	f	unknown	41	mirror_first	1	mirror	2	17	mirror	l	0	r
chimpanzee	Frederike	f	unknown	41	mirror_first	1	mirror	2	18	base	l	0	r
chimpanzee	Frederike	f	unknown	41	mirror_first	1	mirror	2	19	control	l	0	r
chimpanzee	Frederike	f	unknown	41	mirror_first	1	mirror	2	20	mirror	r	1	r
chimpanzee	Frederike	f	unknown	41	mirror_first	1	mirror	2	21	control	r	1	r
chimpanzee	Frederike	f	unknown	41	mirror_first	1	mirror	2	22	mirror	l	0	r
chimpanzee	Frederike	f	unknown	41	mirror_first	1	mirror	2	23	base	r	1	r
chimpanzee	Frederike	f	unknown	41	mirror_first	1	mirror	2	24	mirror	l	1	l
chimpanzee	Frederike	f	unknown	41	mirror_first	1	mirror	3	25	base	r	1	r
chimpanzee	Frederike	f	unknown	41	mirror_first	1	mirror	3	26	control	r	0	l
chimpanzee	Frederike	f	unknown	41	mirror_first	1	mirror	3	27	mirror	r	1	r
chimpanzee	Frederike	f	unknown	41	mirror_first	1	mirror	3	28	base	l	0	r
chimpanzee	Frederike	f	unknown	41	mirror_first	1	mirror	3	29	mirror	r	1	r
chimpanzee	Frederike	f	unknown	41	mirror_first	1	mirror	3	30	mirror	l	0	r
chimpanzee	Frederike	f	unknown	41	mirror_first	1	mirror	3	31	control	l	1	l
chimpanzee	Frederike	f	unknown	41	mirror_first	1	mirror	3	32	mirror	r	1	r
chimpanzee	Frederike	f	unknown	41	mirror_first	1	mirror	3	33	control	l	0	r
chimpanzee	Frederike	f	unknown	41	mirror_first	1	mirror	3	34	base	l	1	l
chimpanzee	Frederike	f	unknown	41	mirror_first	1	mirror	3	35	mirror	l	0	r
chimpanzee	Frederike	f	unknown	41	mirror_first	1	mirror	3	36	control	r	1	r
chimpanzee	Frederike	f	unknown	41	mirror_first	1	mirror	4	37	mirror	r	1	r
chimpanzee	Frederike	f	unknown	41	mirror_first	1	mirror	4	38	mirror	l	1	l
chimpanzee	Frederike	f	unknown	41	mirror_first	1	mirror	4	39	base	r	1	r
chimpanzee	Frederike	f	unknown	41	mirror_first	1	mirror	4	40	control	l	0	r
chimpanzee	Frederike	f	unknown	41	mirror_first	1	mirror	4	41	mirror	r	1	r
chimpanzee	Frederike	f	unknown	41	mirror_first	1	mirror	4	42	mirror	l	0	r
chimpanzee	Frederike	f	unknown	41	mirror_first	1	mirror	4	43	base	l	0	r
chimpanzee	Frederike	f	unknown	41	mirror_first	1	mirror	4	44	mirror	r	1	r
chimpanzee	Frederike	f	unknown	41	mirror_first	1	mirror	4	45	control	r	1	r
chimpanzee	Frederike	f	unknown	41	mirror_first	1	mirror	4	46	mirror	l	0	r
chimpanzee	Frederike	f	unknown	41	mirror_first	1	mirror	4	47	base	r	1	r
chimpanzee	Frederike	f	unknown	41	mirror_first	1	mirror	4	48	mirror	r	1	r
chimpanzee	Frederike	f	unknown	41	mirror_first	2	shadow	5	49	shadow	r	1	r
chimpanzee	Frederike	f	unknown	41	mirror_first	2	shadow	5	50	base	l	0	r
chimpanzee	Frederike	f	unknown	41	mirror_first	2	shadow	5	51	shadow	l	0	r
chimpanzee	Frederike	f	unknown	41	mirror_first	2	shadow	5	52	control	r	1	r
chimpanzee	Frederike	f	unknown	41	mirror_first	2	shadow	5	53	control	l	0	r
chimpanzee	Frederike	f	unknown	41	mirror_first	2	shadow	5	54	shadow	r	1	r
chimpanzee	Frederike	f	unknown	41	mirror_first	2	shadow	5	55	shadow	l	0	r
chimpanzee	Frederike	f	unknown	41	mirror_first	2	shadow	5	56	base	r	1	r
chimpanzee	Frederike	f	unknown	41	mirror_first	2	shadow	5	57	shadow	r	1	r
chimpanzee	Frederike	f	unknown	41	mirror_first	2	shadow	5	58	base	r	1	r
chimpanzee	Frederike	f	unknown	41	mirror_first	2	shadow	5	59	control	l	0	r
chimpanzee	Frederike	f	unknown	41	mirror_first	2	shadow	5	60	shadow	l	0	r
chimpanzee	Frederike	f	unknown	41	mirror_first	2	shadow	6	61	shadow	l	0	r
chimpanzee	Frederike	f	unknown	41	mirror_first	2	shadow	6	62	shadow	r	1	r
chimpanzee	Frederike	f	unknown	41	mirror_first	2	shadow	6	63	base	l	0	r
chimpanzee	Frederike	f	unknown	41	mirror_first	2	shadow	6	64	control	r	1	r
chimpanzee	Frederike	f	unknown	41	mirror_first	2	shadow	6	65	base	l	1	l
chimpanzee	Frederike	f	unknown	41	mirror_first	2	shadow	6	66	control	l	0	r
chimpanzee	Frederike	f	unknown	41	mirror_first	2	shadow	6	67	shadow	r	1	r
chimpanzee	Frederike	f	unknown	41	mirror_first	2	shadow	6	68	shadow	l	0	r
chimpanzee	Frederike	f	unknown	41	mirror_first	2	shadow	6	69	base	r	1	r
chimpanzee	Frederike	f	unknown	41	mirror_first	2	shadow	6	70	control	r	1	r
chimpanzee	Frederike	f	unknown	41	mirror_first	2	shadow	6	71	shadow	r	1	r
chimpanzee	Frederike	f	unknown	41	mirror_first	2	shadow	6	72	shadow	l	0	r
chimpanzee	Frederike	f	unknown	41	mirror_first	2	shadow	7	73	base	r	1	r
chimpanzee	Frederike	f	unknown	41	mirror_first	2	shadow	7	74	control	l	0	r
chimpanzee	Frederike	f	unknown	41	mirror_first	2	shadow	7	75	shadow	r	1	r
chimpanzee	Frederike	f	unknown	41	mirror_first	2	shadow	7	76	shadow	l	0	r
chimpanzee	Frederike	f	unknown	41	mirror_first	2	shadow	7	77	shadow	l	0	r
chimpanzee	Frederike	f	unknown	41	mirror_first	2	shadow	7	78	control	r	0	l
chimpanzee	Frederike	f	unknown	41	mirror_first	2	shadow	7	79	base	l	0	r
chimpanzee	Frederike	f	unknown	41	mirror_first	2	shadow	7	80	shadow	r	0	l
chimpanzee	Frederike	f	unknown	41	mirror_first	2	shadow	7	81	control	l	0	r
chimpanzee	Frederike	f	unknown	41	mirror_first	2	shadow	7	82	shadow	l	0	r
chimpanzee	Frederike	f	unknown	41	mirror_first	2	shadow	7	83	shadow	r	0	l
chimpanzee	Frederike	f	unknown	41	mirror_first	2	shadow	7	84	base	r	0	l
chimpanzee	Frederike	f	unknown	41	mirror_first	2	shadow	8	85	shadow	l	0	r
chimpanzee	Frederike	f	unknown	41	mirror_first	2	shadow	8	86	base	l	1	l
chimpanzee	Frederike	f	unknown	41	mirror_first	2	shadow	8	87	shadow	r	1	r
chimpanzee	Frederike	f	unknown	41	mirror_first	2	shadow	8	88	control	r	1	r
chimpanzee	Frederike	f	unknown	41	mirror_first	2	shadow	8	89	shadow	r	1	r
chimpanzee	Frederike	f	unknown	41	mirror_first	2	shadow	8	90	base	l	0	r
chimpanzee	Frederike	f	unknown	41	mirror_first	2	shadow	8	91	control	r	1	r
chimpanzee	Frederike	f	unknown	41	mirror_first	2	shadow	8	92	shadow	l	0	r
chimpanzee	Frederike	f	unknown	41	mirror_first	2	shadow	8	93	shadow	l	1	l
chimpanzee	Frederike	f	unknown	41	mirror_first	2	shadow	8	94	shadow	r	0	l
chimpanzee	Frederike	f	unknown	41	mirror_first	2	shadow	8	95	control	l	1	l
chimpanzee	Frederike	f	unknown	41	mirror_first	2	shadow	8	96	base	r	1	r
bonobo	Gemena	f	parent	9	shadow_first	1	shadow	1	1	shadow	l	0	r
bonobo	Gemena	f	parent	9	shadow_first	1	shadow	1	2	shadow	l	0	r
bonobo	Gemena	f	parent	9	shadow_first	1	shadow	1	3	control	r	0	l
bonobo	Gemena	f	parent	9	shadow_first	1	shadow	1	4	shadow	r	1	r
bonobo	Gemena	f	parent	9	shadow_first	1	shadow	1	5	shadow	r	0	l
bonobo	Gemena	f	parent	9	shadow_first	1	shadow	1	6	base	r	1	r
bonobo	Gemena	f	parent	9	shadow_first	1	shadow	1	7	shadow	r	1	r
bonobo	Gemena	f	parent	9	shadow_first	1	shadow	1	8	base	l	1	l
bonobo	Gemena	f	parent	9	shadow_first	1	shadow	1	9	control	r	1	r
bonobo	Gemena	f	parent	9	shadow_first	1	shadow	1	10	shadow	l	0	r
bonobo	Gemena	f	parent	9	shadow_first	1	shadow	1	11	control	l	0	r
bonobo	Gemena	f	parent	9	shadow_first	1	shadow	1	12	base	l	0	r
bonobo	Gemena	f	parent	9	shadow_first	1	shadow	2	13	base	r	1	r
bonobo	Gemena	f	parent	9	shadow_first	1	shadow	2	14	shadow	r	1	r
bonobo	Gemena	f	parent	9	shadow_first	1	shadow	2	15	base	l	0	r
bonobo	Gemena	f	parent	9	shadow_first	1	shadow	2	16	shadow	r	1	r
bonobo	Gemena	f	parent	9	shadow_first	1	shadow	2	17	control	r	1	r
bonobo	Gemena	f	parent	9	shadow_first	1	shadow	2	18	control	l	0	r
bonobo	Gemena	f	parent	9	shadow_first	1	shadow	2	19	shadow	r	1	r
bonobo	Gemena	f	parent	9	shadow_first	1	shadow	2	20	shadow	l	0	r
bonobo	Gemena	f	parent	9	shadow_first	1	shadow	2	21	shadow	l	0	r
bonobo	Gemena	f	parent	9	shadow_first	1	shadow	2	22	shadow	l	0	r
bonobo	Gemena	f	parent	9	shadow_first	1	shadow	2	23	base	r	1	r
bonobo	Gemena	f	parent	9	shadow_first	1	shadow	2	24	control	l	0	r
bonobo	Gemena	f	parent	9	shadow_first	1	shadow	3	25	base	l	0	r
bonobo	Gemena	f	parent	9	shadow_first	1	shadow	3	26	shadow	r	1	r
bonobo	Gemena	f	parent	9	shadow_first	1	shadow	3	27	base	r	1	r
bonobo	Gemena	f	parent	9	shadow_first	1	shadow	3	28	control	r	1	r
bonobo	Gemena	f	parent	9	shadow_first	1	shadow	3	29	shadow	r	1	r
bonobo	Gemena	f	parent	9	shadow_first	1	shadow	3	30	shadow	l	0	r
bonobo	Gemena	f	parent	9	shadow_first	1	shadow	3	31	shadow	r	1	r
bonobo	Gemena	f	parent	9	shadow_first	1	shadow	3	32	base	l	0	r
bonobo	Gemena	f	parent	9	shadow_first	1	shadow	3	33	control	r	1	r
bonobo	Gemena	f	parent	9	shadow_first	1	shadow	3	34	control	l	0	r
bonobo	Gemena	f	parent	9	shadow_first	1	shadow	3	35	shadow	l	0	r
bonobo	Gemena	f	parent	9	shadow_first	1	shadow	3	36	shadow	l	0	r
bonobo	Gemena	f	parent	9	shadow_first	1	shadow	4	37	shadow	r	1	r
bonobo	Gemena	f	parent	9	shadow_first	1	shadow	4	38	shadow	r	1	r
bonobo	Gemena	f	parent	9	shadow_first	1	shadow	4	39	base	r	1	r
bonobo	Gemena	f	parent	9	shadow_first	1	shadow	4	40	shadow	l	0	r
bonobo	Gemena	f	parent	9	shadow_first	1	shadow	4	41	control	r	1	r
bonobo	Gemena	f	parent	9	shadow_first	1	shadow	4	42	shadow	r	1	r
bonobo	Gemena	f	parent	9	shadow_first	1	shadow	4	43	control	l	0	r
bonobo	Gemena	f	parent	9	shadow_first	1	shadow	4	44	base	r	1	r
bonobo	Gemena	f	parent	9	shadow_first	1	shadow	4	45	base	l	0	r
bonobo	Gemena	f	parent	9	shadow_first	1	shadow	4	46	control	l	0	r
bonobo	Gemena	f	parent	9	shadow_first	1	shadow	4	47	shadow	l	0	r
bonobo	Gemena	f	parent	9	shadow_first	1	shadow	4	48	shadow	l	0	r
bonobo	Gemena	f	parent	9	shadow_first	2	mirror	5	49	mirror	r	1	r
bonobo	Gemena	f	parent	9	shadow_first	2	mirror	5	50	base	r	1	r
bonobo	Gemena	f	parent	9	shadow_first	2	mirror	5	51	mirror	l	0	r
bonobo	Gemena	f	parent	9	shadow_first	2	mirror	5	52	mirror	l	0	r
bonobo	Gemena	f	parent	9	shadow_first	2	mirror	5	53	mirror	r	1	r
bonobo	Gemena	f	parent	9	shadow_first	2	mirror	5	54	control	r	1	r
bonobo	Gemena	f	parent	9	shadow_first	2	mirror	5	55	mirror	l	0	r
bonobo	Gemena	f	parent	9	shadow_first	2	mirror	5	56	control	l	0	r
bonobo	Gemena	f	parent	9	shadow_first	2	mirror	5	57	base	l	1	l
bonobo	Gemena	f	parent	9	shadow_first	2	mirror	5	58	mirror	r	1	r
bonobo	Gemena	f	parent	9	shadow_first	2	mirror	5	59	control	r	1	r
bonobo	Gemena	f	parent	9	shadow_first	2	mirror	5	60	base	l	0	r
bonobo	Gemena	f	parent	9	shadow_first	2	mirror	6	61	mirror	r	1	r
bonobo	Gemena	f	parent	9	shadow_first	2	mirror	6	62	control	l	0	r
bonobo	Gemena	f	parent	9	shadow_first	2	mirror	6	63	control	l	0	r
bonobo	Gemena	f	parent	9	shadow_first	2	mirror	6	64	base	r	1	r
bonobo	Gemena	f	parent	9	shadow_first	2	mirror	6	65	control	r	1	r
bonobo	Gemena	f	parent	9	shadow_first	2	mirror	6	66	mirror	l	0	r
bonobo	Gemena	f	parent	9	shadow_first	2	mirror	6	67	base	l	0	r
bonobo	Gemena	f	parent	9	shadow_first	2	mirror	6	68	mirror	r	1	r
bonobo	Gemena	f	parent	9	shadow_first	2	mirror	6	69	base	r	1	r
bonobo	Gemena	f	parent	9	shadow_first	2	mirror	6	70	mirror	l	0	r
bonobo	Gemena	f	parent	9	shadow_first	2	mirror	6	71	mirror	r	1	r
bonobo	Gemena	f	parent	9	shadow_first	2	mirror	6	72	mirror	l	0	r
bonobo	Gemena	f	parent	9	shadow_first	2	mirror	7	73	base	r	1	r
bonobo	Gemena	f	parent	9	shadow_first	2	mirror	7	74	mirror	l	0	r
bonobo	Gemena	f	parent	9	shadow_first	2	mirror	7	75	control	r	1	r
bonobo	Gemena	f	parent	9	shadow_first	2	mirror	7	76	base	l	0	r
bonobo	Gemena	f	parent	9	shadow_first	2	mirror	7	77	mirror	l	0	r
bonobo	Gemena	f	parent	9	shadow_first	2	mirror	7	78	mirror	r	1	r
bonobo	Gemena	f	parent	9	shadow_first	2	mirror	7	79	base	l	1	l
bonobo	Gemena	f	parent	9	shadow_first	2	mirror	7	80	control	r	1	r
bonobo	Gemena	f	parent	9	shadow_first	2	mirror	7	81	mirror	l	0	r
bonobo	Gemena	f	parent	9	shadow_first	2	mirror	7	82	control	l	0	r
bonobo	Gemena	f	parent	9	shadow_first	2	mirror	7	83	mirror	r	1	r
bonobo	Gemena	f	parent	9	shadow_first	2	mirror	7	84	mirror	r	1	r
bonobo	Gemena	f	parent	9	shadow_first	2	mirror	8	85	mirror	r	1	r
bonobo	Gemena	f	parent	9	shadow_first	2	mirror	8	86	mirror	r	1	r
bonobo	Gemena	f	parent	9	shadow_first	2	mirror	8	87	mirror	l	0	r
bonobo	Gemena	f	parent	9	shadow_first	2	mirror	8	88	control	l	0	r
bonobo	Gemena	f	parent	9	shadow_first	2	mirror	8	89	mirror	l	0	r
bonobo	Gemena	f	parent	9	shadow_first	2	mirror	8	90	base	r	1	r
bonobo	Gemena	f	parent	9	shadow_first	2	mirror	8	91	control	r	1	r
bonobo	Gemena	f	parent	9	shadow_first	2	mirror	8	92	mirror	r	1	r
bonobo	Gemena	f	parent	9	shadow_first	2	mirror	8	93	base	l	1	l
bonobo	Gemena	f	parent	9	shadow_first	2	mirror	8	94	mirror	l	0	r
bonobo	Gemena	f	parent	9	shadow_first	2	mirror	8	95	base	r	1	r
bonobo	Gemena	f	parent	9	shadow_first	2	mirror	8	96	control	l	0	r
chimpanzee	Jahaga	f	parent	22	shadow_first	1	shadow	1	1	shadow	r	0	l
chimpanzee	Jahaga	f	parent	22	shadow_first	1	shadow	1	2	base	r	1	r
chimpanzee	Jahaga	f	parent	22	shadow_first	1	shadow	1	3	shadow	l	1	l
chimpanzee	Jahaga	f	parent	22	shadow_first	1	shadow	1	4	base	l	1	l
chimpanzee	Jahaga	f	parent	22	shadow_first	1	shadow	1	5	control	l	0	r
chimpanzee	Jahaga	f	parent	22	shadow_first	1	shadow	1	6	control	r	1	r
chimpanzee	Jahaga	f	parent	22	shadow_first	1	shadow	1	7	shadow	r	0	l
chimpanzee	Jahaga	f	parent	22	shadow_first	1	shadow	1	8	shadow	l	1	l
chimpanzee	Jahaga	f	parent	22	shadow_first	1	shadow	1	9	control	r	1	r
chimpanzee	Jahaga	f	parent	22	shadow_first	1	shadow	1	10	shadow	l	1	l
chimpanzee	Jahaga	f	parent	22	shadow_first	1	shadow	1	11	shadow	r	1	r
chimpanzee	Jahaga	f	parent	22	shadow_first	1	shadow	1	12	base	l	1	l
chimpanzee	Jahaga	f	parent	22	shadow_first	1	shadow	2	13	shadow	r	1	r
chimpanzee	Jahaga	f	parent	22	shadow_first	1	shadow	2	14	control	r	0	l
chimpanzee	Jahaga	f	parent	22	shadow_first	1	shadow	2	15	base	r	1	r
chimpanzee	Jahaga	f	parent	22	shadow_first	1	shadow	2	16	base	l	1	l
chimpanzee	Jahaga	f	parent	22	shadow_first	1	shadow	2	17	shadow	l	0	r
chimpanzee	Jahaga	f	parent	22	shadow_first	1	shadow	2	18	shadow	r	0	l
chimpanzee	Jahaga	f	parent	22	shadow_first	1	shadow	2	19	control	l	0	r
chimpanzee	Jahaga	f	parent	22	shadow_first	1	shadow	2	20	shadow	l	1	l
chimpanzee	Jahaga	f	parent	22	shadow_first	1	shadow	2	21	base	r	1	r
chimpanzee	Jahaga	f	parent	22	shadow_first	1	shadow	2	22	shadow	l	1	l
chimpanzee	Jahaga	f	parent	22	shadow_first	1	shadow	2	23	control	l	0	r
chimpanzee	Jahaga	f	parent	22	shadow_first	1	shadow	2	24	shadow	r	0	l
chimpanzee	Jahaga	f	parent	22	shadow_first	1	shadow	3	25	control	r	1	r
chimpanzee	Jahaga	f	parent	22	shadow_first	1	shadow	3	26	base	r	1	r
chimpanzee	Jahaga	f	parent	22	shadow_first	1	shadow	3	27	base	l	1	l
chimpanzee	Jahaga	f	parent	22	shadow_first	1	shadow	3	28	shadow	l	1	l
chimpanzee	Jahaga	f	parent	22	shadow_first	1	shadow	3	29	shadow	l	0	r
chimpanzee	Jahaga	f	parent	22	shadow_first	1	shadow	3	30	shadow	r	0	l
chimpanzee	Jahaga	f	parent	22	shadow_first	1	shadow	3	31	base	l	1	l
chimpanzee	Jahaga	f	parent	22	shadow_first	1	shadow	3	32	control	l	0	r
chimpanzee	Jahaga	f	parent	22	shadow_first	1	shadow	3	33	shadow	r	1	r
chimpanzee	Jahaga	f	parent	22	shadow_first	1	shadow	3	34	shadow	l	1	l
chimpanzee	Jahaga	f	parent	22	shadow_first	1	shadow	3	35	control	r	1	r
chimpanzee	Jahaga	f	parent	22	shadow_first	1	shadow	4	36	shadow	l	1	l
chimpanzee	Jahaga	f	parent	22	shadow_first	1	shadow	4	37	shadow	l	0	r
chimpanzee	Jahaga	f	parent	22	shadow_first	1	shadow	4	38	control	r	0	l
chimpanzee	Jahaga	f	parent	22	shadow_first	1	shadow	4	39	shadow	r	1	r
chimpanzee	Jahaga	f	parent	22	shadow_first	1	shadow	4	40	control	l	1	l
chimpanzee	Jahaga	f	parent	22	shadow_first	1	shadow	4	41	base	r	1	r
chimpanzee	Jahaga	f	parent	22	shadow_first	1	shadow	4	42	base	l	1	l
chimpanzee	Jahaga	f	parent	22	shadow_first	1	shadow	4	43	shadow	r	1	r
chimpanzee	Jahaga	f	parent	22	shadow_first	1	shadow	4	44	control	l	0	r
chimpanzee	Jahaga	f	parent	22	shadow_first	1	shadow	4	45	shadow	r	1	r
chimpanzee	Jahaga	f	parent	22	shadow_first	1	shadow	4	46	shadow	l	1	l
chimpanzee	Jahaga	f	parent	22	shadow_first	1	shadow	4	47	base	r	1	r
chimpanzee	Jahaga	f	parent	22	shadow_first	1	shadow	4	48	shadow	l	1	l
chimpanzee	Jahaga	f	parent	22	shadow_first	2	mirror	5	49	mirror	r	1	r
chimpanzee	Jahaga	f	parent	22	shadow_first	2	mirror	5	50	mirror	r	1	r
chimpanzee	Jahaga	f	parent	22	shadow_first	2	mirror	5	51	mirror	l	1	l
chimpanzee	Jahaga	f	parent	22	shadow_first	2	mirror	5	52	control	r	1	r
chimpanzee	Jahaga	f	parent	22	shadow_first	2	mirror	5	53	control	l	0	r
chimpanzee	Jahaga	f	parent	22	shadow_first	2	mirror	5	54	mirror	l	1	l
chimpanzee	Jahaga	f	parent	22	shadow_first	2	mirror	5	55	control	r	1	r
chimpanzee	Jahaga	f	parent	22	shadow_first	2	mirror	5	56	mirror	r	1	r
chimpanzee	Jahaga	f	parent	22	shadow_first	2	mirror	5	57	base	l	1	l
chimpanzee	Jahaga	f	parent	22	shadow_first	2	mirror	5	58	base	l	1	l
chimpanzee	Jahaga	f	parent	22	shadow_first	2	mirror	5	59	mirror	l	1	l
chimpanzee	Jahaga	f	parent	22	shadow_first	2	mirror	5	60	base	r	1	r
chimpanzee	Jahaga	f	parent	22	shadow_first	2	mirror	6	61	base	r	1	r
chimpanzee	Jahaga	f	parent	22	shadow_first	2	mirror	6	62	control	l	1	l
chimpanzee	Jahaga	f	parent	22	shadow_first	2	mirror	6	63	mirror	l	1	l
chimpanzee	Jahaga	f	parent	22	shadow_first	2	mirror	6	64	mirror	r	1	r
chimpanzee	Jahaga	f	parent	22	shadow_first	2	mirror	6	65	base	r	0	l
chimpanzee	Jahaga	f	parent	22	shadow_first	2	mirror	6	66	control	r	1	r
chimpanzee	Jahaga	f	parent	22	shadow_first	2	mirror	6	67	control	l	1	l
chimpanzee	Jahaga	f	parent	22	shadow_first	2	mirror	6	68	mirror	r	1	r
chimpanzee	Jahaga	f	parent	22	shadow_first	2	mirror	6	69	mirror	l	1	l
chimpanzee	Jahaga	f	parent	22	shadow_first	2	mirror	6	70	mirror	r	1	r
chimpanzee	Jahaga	f	parent	22	shadow_first	2	mirror	6	71	base	l	1	l
chimpanzee	Jahaga	f	parent	22	shadow_first	2	mirror	6	72	mirror	l	1	l
chimpanzee	Jahaga	f	parent	22	shadow_first	2	mirror	7	73	base	r	1	r
chimpanzee	Jahaga	f	parent	22	shadow_first	2	mirror	7	74	mirror	r	1	r
chimpanzee	Jahaga	f	parent	22	shadow_first	2	mirror	7	75	mirror	l	1	l
chimpanzee	Jahaga	f	parent	22	shadow_first	2	mirror	7	76	mirror	r	1	r
chimpanzee	Jahaga	f	parent	22	shadow_first	2	mirror	7	77	base	l	1	l
chimpanzee	Jahaga	f	parent	22	shadow_first	2	mirror	7	78	mirror	l	1	l
chimpanzee	Jahaga	f	parent	22	shadow_first	2	mirror	7	79	control	r	0	l
chimpanzee	Jahaga	f	parent	22	shadow_first	2	mirror	7	80	mirror	l	1	l
chimpanzee	Jahaga	f	parent	22	shadow_first	2	mirror	7	81	base	l	1	l
chimpanzee	Jahaga	f	parent	22	shadow_first	2	mirror	7	82	mirror	r	1	r
chimpanzee	Jahaga	f	parent	22	shadow_first	2	mirror	7	83	control	r	1	r
chimpanzee	Jahaga	f	parent	22	shadow_first	2	mirror	8	84	control	r	0	l
chimpanzee	Jahaga	f	parent	22	shadow_first	2	mirror	8	85	mirror	r	1	r
chimpanzee	Jahaga	f	parent	22	shadow_first	2	mirror	8	86	mirror	l	1	l
chimpanzee	Jahaga	f	parent	22	shadow_first	2	mirror	8	87	base	r	1	r
chimpanzee	Jahaga	f	parent	22	shadow_first	2	mirror	8	88	mirror	l	1	l
chimpanzee	Jahaga	f	parent	22	shadow_first	2	mirror	8	89	control	l	0	r
chimpanzee	Jahaga	f	parent	22	shadow_first	2	mirror	8	90	mirror	r	1	r
chimpanzee	Jahaga	f	parent	22	shadow_first	2	mirror	8	91	base	r	1	r
chimpanzee	Jahaga	f	parent	22	shadow_first	2	mirror	8	92	base	l	1	l
chimpanzee	Jahaga	f	parent	22	shadow_first	2	mirror	8	93	mirror	r	1	r
chimpanzee	Jahaga	f	parent	22	shadow_first	2	mirror	8	94	mirror	l	1	l
chimpanzee	Jahaga	f	parent	22	shadow_first	2	mirror	8	95	control	l	1	l
chimpanzee	Jahaga	f	parent	22	shadow_first	2	mirror	8	96	control	l	0	r
bonobo	Jasongo	m	parent	24	mirror_first	1	mirror	1	1	mirror	r	1	r
bonobo	Jasongo	m	parent	24	mirror_first	1	mirror	1	2	base	l	0	r
bonobo	Jasongo	m	parent	24	mirror_first	1	mirror	1	3	control	l	0	r
bonobo	Jasongo	m	parent	24	mirror_first	1	mirror	1	4	mirror	l	0	r
bonobo	Jasongo	m	parent	24	mirror_first	1	mirror	1	5	base	r	1	r
bonobo	Jasongo	m	parent	24	mirror_first	1	mirror	1	6	mirror	r	1	r
bonobo	Jasongo	m	parent	24	mirror_first	1	mirror	1	7	mirror	l	0	r
bonobo	Jasongo	m	parent	24	mirror_first	1	mirror	1	8	control	r	1	r
bonobo	Jasongo	m	parent	24	mirror_first	1	mirror	1	9	base	r	1	r
bonobo	Jasongo	m	parent	24	mirror_first	1	mirror	1	10	mirror	r	1	r
bonobo	Jasongo	m	parent	24	mirror_first	1	mirror	1	11	control	l	0	r
bonobo	Jasongo	m	parent	24	mirror_first	1	mirror	1	12	mirror	l	0	r
bonobo	Jasongo	m	parent	24	mirror_first	1	mirror	2	13	control	r	1	r
bonobo	Jasongo	m	parent	24	mirror_first	1	mirror	2	14	base	l	0	r
bonobo	Jasongo	m	parent	24	mirror_first	1	mirror	2	15	mirror	r	1	r
bonobo	Jasongo	m	parent	24	mirror_first	1	mirror	2	16	mirror	r	1	r
bonobo	Jasongo	m	parent	24	mirror_first	1	mirror	2	17	mirror	l	0	r
bonobo	Jasongo	m	parent	24	mirror_first	1	mirror	2	18	control	l	0	r
bonobo	Jasongo	m	parent	24	mirror_first	1	mirror	2	19	base	l	1	l
bonobo	Jasongo	m	parent	24	mirror_first	1	mirror	2	20	base	r	1	r
bonobo	Jasongo	m	parent	24	mirror_first	1	mirror	2	21	mirror	l	0	r
bonobo	Jasongo	m	parent	24	mirror_first	1	mirror	2	22	mirror	r	1	r
bonobo	Jasongo	m	parent	24	mirror_first	1	mirror	2	23	control	r	1	r
bonobo	Jasongo	m	parent	24	mirror_first	1	mirror	3	24	mirror	l	0	r
bonobo	Jasongo	m	parent	24	mirror_first	1	mirror	3	25	control	l	0	r
bonobo	Jasongo	m	parent	24	mirror_first	1	mirror	3	26	mirror	r	1	r
bonobo	Jasongo	m	parent	24	mirror_first	1	mirror	3	27	base	r	1	r
bonobo	Jasongo	m	parent	24	mirror_first	1	mirror	3	28	mirror	r	1	r
bonobo	Jasongo	m	parent	24	mirror_first	1	mirror	3	29	base	l	0	r
bonobo	Jasongo	m	parent	24	mirror_first	1	mirror	3	30	control	r	0	l
bonobo	Jasongo	m	parent	24	mirror_first	1	mirror	3	31	mirror	l	0	r
bonobo	Jasongo	m	parent	24	mirror_first	1	mirror	3	32	base	l	1	l
bonobo	Jasongo	m	parent	24	mirror_first	1	mirror	3	33	mirror	r	1	r
bonobo	Jasongo	m	parent	24	mirror_first	1	mirror	3	34	mirror	l	0	r
bonobo	Jasongo	m	parent	24	mirror_first	1	mirror	3	35	control	l	0	r
bonobo	Jasongo	m	parent	24	mirror_first	1	mirror	4	36	control	r	1	r
bonobo	Jasongo	m	parent	24	mirror_first	1	mirror	4	37	mirror	r	1	r
bonobo	Jasongo	m	parent	24	mirror_first	1	mirror	4	38	base	r	1	r
bonobo	Jasongo	m	parent	24	mirror_first	1	mirror	4	39	mirror	l	0	r
bonobo	Jasongo	m	parent	24	mirror_first	1	mirror	4	40	mirror	r	1	r
bonobo	Jasongo	m	parent	24	mirror_first	1	mirror	4	41	mirror	l	0	r
bonobo	Jasongo	m	parent	24	mirror_first	1	mirror	4	42	base	l	0	r
bonobo	Jasongo	m	parent	24	mirror_first	1	mirror	4	43	control	r	1	r
bonobo	Jasongo	m	parent	24	mirror_first	1	mirror	4	44	mirror	r	1	r
bonobo	Jasongo	m	parent	24	mirror_first	1	mirror	4	45	control	l	0	r
bonobo	Jasongo	m	parent	24	mirror_first	1	mirror	4	46	mirror	l	0	r
bonobo	Jasongo	m	parent	24	mirror_first	1	mirror	4	47	base	r	0	l
bonobo	Jasongo	m	parent	24	mirror_first	1	mirror	4	48	mirror	l	0	r
bonobo	Jasongo	m	parent	24	mirror_first	2	shadow	5	49	shadow	r	1	r
bonobo	Jasongo	m	parent	24	mirror_first	2	shadow	5	50	shadow	l	0	r
bonobo	Jasongo	m	parent	24	mirror_first	2	shadow	5	51	base	r	1	r
bonobo	Jasongo	m	parent	24	mirror_first	2	shadow	5	52	control	l	0	r
bonobo	Jasongo	m	parent	24	mirror_first	2	shadow	5	53	shadow	l	0	r
bonobo	Jasongo	m	parent	24	mirror_first	2	shadow	5	54	base	l	1	l
bonobo	Jasongo	m	parent	24	mirror_first	2	shadow	5	55	shadow	r	0	l
bonobo	Jasongo	m	parent	24	mirror_first	2	shadow	5	56	control	r	0	l
bonobo	Jasongo	m	parent	24	mirror_first	2	shadow	5	57	shadow	l	1	l
bonobo	Jasongo	m	parent	24	mirror_first	2	shadow	5	58	shadow	r	1	r
bonobo	Jasongo	m	parent	24	mirror_first	2	shadow	5	59	control	r	0	l
bonobo	Jasongo	m	parent	24	mirror_first	2	shadow	5	60	base	l	1	l
bonobo	Jasongo	m	parent	24	mirror_first	2	shadow	6	61	shadow	l	1	l
bonobo	Jasongo	m	parent	24	mirror_first	2	shadow	6	62	control	l	0	r
bonobo	Jasongo	m	parent	24	mirror_first	2	shadow	6	63	base	r	1	r
bonobo	Jasongo	m	parent	24	mirror_first	2	shadow	6	64	shadow	r	1	r
bonobo	Jasongo	m	parent	24	mirror_first	2	shadow	6	65	shadow	r	1	r
bonobo	Jasongo	m	parent	24	mirror_first	2	shadow	6	66	shadow	l	0	r
bonobo	Jasongo	m	parent	24	mirror_first	2	shadow	6	67	base	l	0	r
bonobo	Jasongo	m	parent	24	mirror_first	2	shadow	6	68	control	r	1	r
bonobo	Jasongo	m	parent	24	mirror_first	2	shadow	6	69	shadow	l	0	r
bonobo	Jasongo	m	parent	24	mirror_first	2	shadow	6	70	shadow	r	1	r
bonobo	Jasongo	m	parent	24	mirror_first	2	shadow	6	71	control	l	0	r
bonobo	Jasongo	m	parent	24	mirror_first	2	shadow	6	72	base	r	1	r
bonobo	Jasongo	m	parent	24	mirror_first	2	shadow	7	73	shadow	r	1	r
bonobo	Jasongo	m	parent	24	mirror_first	2	shadow	7	74	base	l	0	r
bonobo	Jasongo	m	parent	24	mirror_first	2	shadow	7	75	shadow	l	0	r
bonobo	Jasongo	m	parent	24	mirror_first	2	shadow	7	76	control	r	1	r
bonobo	Jasongo	m	parent	24	mirror_first	2	shadow	7	77	shadow	r	1	r
bonobo	Jasongo	m	parent	24	mirror_first	2	shadow	7	78	shadow	l	1	l
bonobo	Jasongo	m	parent	24	mirror_first	2	shadow	7	79	base	r	1	r
bonobo	Jasongo	m	parent	24	mirror_first	2	shadow	8	80	control	l	0	r
bonobo	Jasongo	m	parent	24	mirror_first	2	shadow	8	81	control	l	0	r
bonobo	Jasongo	m	parent	24	mirror_first	2	shadow	8	82	base	r	1	r
bonobo	Jasongo	m	parent	24	mirror_first	2	shadow	8	83	shadow	l	0	r
bonobo	Jasongo	m	parent	24	mirror_first	2	shadow	8	84	shadow	r	1	r
bonobo	Jasongo	m	parent	24	mirror_first	2	shadow	8	85	shadow	r	1	r
bonobo	Jasongo	m	parent	24	mirror_first	2	shadow	8	86	base	l	1	l
bonobo	Jasongo	m	parent	24	mirror_first	2	shadow	8	87	control	r	1	r
bonobo	Jasongo	m	parent	24	mirror_first	2	shadow	8	88	shadow	l	0	r
bonobo	Jasongo	m	parent	24	mirror_first	2	shadow	8	89	base	r	1	r
bonobo	Jasongo	m	parent	24	mirror_first	2	shadow	8	90	shadow	l	0	r
bonobo	Jasongo	m	parent	24	mirror_first	2	shadow	8	91	control	l	0	r
bonobo	Jasongo	m	parent	24	mirror_first	2	shadow	8	92	shadow	r	1	r
bonobo	Jasongo	m	parent	24	mirror_first	2	shadow	8	93	shadow	l	1	l
bonobo	Jasongo	m	parent	24	mirror_first	2	shadow	8	94	base	l	0	r
bonobo	Jasongo	m	parent	24	mirror_first	2	shadow	8	95	control	r	0	l
bonobo	Jasongo	m	parent	24	mirror_first	2	shadow	8	96	shadow	r	1	r
bonobo	Joey	m	hand reared	32	mirror_first	1	mirror	1	1	mirror	r	1	r
bonobo	Joey	m	hand reared	32	mirror_first	1	mirror	1	2	base	l	0	r
bonobo	Joey	m	hand reared	32	mirror_first	1	mirror	1	3	mirror	l	0	r
bonobo	Joey	m	hand reared	32	mirror_first	1	mirror	1	4	control	l	1	l
bonobo	Joey	m	hand reared	32	mirror_first	1	mirror	1	5	mirror	r	1	r
bonobo	Joey	m	hand reared	32	mirror_first	1	mirror	1	6	base	r	1	r
bonobo	Joey	m	hand reared	32	mirror_first	1	mirror	1	7	mirror	l	1	l
bonobo	Joey	m	hand reared	32	mirror_first	1	mirror	1	8	control	r	1	r
bonobo	Joey	m	hand reared	32	mirror_first	1	mirror	1	9	mirror	l	0	r
bonobo	Joey	m	hand reared	32	mirror_first	1	mirror	1	10	mirror	r	1	r
bonobo	Joey	m	hand reared	32	mirror_first	1	mirror	1	11	control	l	1	l
bonobo	Joey	m	hand reared	32	mirror_first	1	mirror	1	12	base	r	1	r
bonobo	Joey	m	hand reared	32	mirror_first	1	mirror	2	13	control	r	1	r
bonobo	Joey	m	hand reared	32	mirror_first	1	mirror	2	14	base	l	0	r
bonobo	Joey	m	hand reared	32	mirror_first	1	mirror	2	15	mirror	r	0	l
bonobo	Joey	m	hand reared	32	mirror_first	1	mirror	2	16	mirror	l	1	l
bonobo	Joey	m	hand reared	32	mirror_first	1	mirror	2	17	mirror	r	1	r
bonobo	Joey	m	hand reared	32	mirror_first	1	mirror	2	18	base	l	0	r
bonobo	Joey	m	hand reared	32	mirror_first	1	mirror	2	19	mirror	l	0	r
bonobo	Joey	m	hand reared	32	mirror_first	1	mirror	2	20	control	r	1	r
bonobo	Joey	m	hand reared	32	mirror_first	1	mirror	2	21	mirror	l	1	l
bonobo	Joey	m	hand reared	32	mirror_first	1	mirror	2	22	mirror	r	1	r
bonobo	Joey	m	hand reared	32	mirror_first	1	mirror	2	23	control	l	0	r
bonobo	Joey	m	hand reared	32	mirror_first	1	mirror	2	24	mirror	l	0	r
bonobo	Joey	m	hand reared	32	mirror_first	1	mirror	3	25	base	r	1	r
bonobo	Joey	m	hand reared	32	mirror_first	1	mirror	3	26	base	l	1	l
bonobo	Joey	m	hand reared	32	mirror_first	1	mirror	3	27	mirror	r	0	l
bonobo	Joey	m	hand reared	32	mirror_first	1	mirror	3	28	control	l	0	r
bonobo	Joey	m	hand reared	32	mirror_first	1	mirror	3	29	control	r	1	r
bonobo	Joey	m	hand reared	32	mirror_first	1	mirror	3	30	base	r	1	r
bonobo	Joey	m	hand reared	32	mirror_first	1	mirror	3	31	mirror	r	1	r
bonobo	Joey	m	hand reared	32	mirror_first	1	mirror	3	32	mirror	l	0	r
bonobo	Joey	m	hand reared	32	mirror_first	1	mirror	3	33	control	r	1	r
bonobo	Joey	m	hand reared	32	mirror_first	1	mirror	3	34	mirror	l	0	r
bonobo	Joey	m	hand reared	32	mirror_first	1	mirror	3	35	mirror	r	1	r
bonobo	Joey	m	hand reared	32	mirror_first	1	mirror	3	36	base	r	1	r
bonobo	Joey	m	hand reared	32	mirror_first	1	mirror	4	37	control	l	0	r
bonobo	Joey	m	hand reared	32	mirror_first	1	mirror	4	38	mirror	r	1	r
bonobo	Joey	m	hand reared	32	mirror_first	1	mirror	4	39	mirror	l	0	r
bonobo	Joey	m	hand reared	32	mirror_first	1	mirror	4	40	base	l	0	r
bonobo	Joey	m	hand reared	32	mirror_first	1	mirror	4	41	control	l	0	r
bonobo	Joey	m	hand reared	32	mirror_first	1	mirror	4	42	mirror	r	1	r
bonobo	Joey	m	hand reared	32	mirror_first	1	mirror	4	43	base	r	1	r
bonobo	Joey	m	hand reared	32	mirror_first	1	mirror	4	44	mirror	l	0	r
bonobo	Joey	m	hand reared	32	mirror_first	1	mirror	4	45	base	l	0	r
bonobo	Joey	m	hand reared	32	mirror_first	1	mirror	5	46	mirror	l	0	r
bonobo	Joey	m	hand reared	32	mirror_first	1	mirror	5	47	control	r	1	r
bonobo	Joey	m	hand reared	32	mirror_first	1	mirror	5	48	mirror	r	1	r
bonobo	Joey	m	hand reared	32	mirror_first	2	shadow	5	49	shadow	l	0	r
bonobo	Joey	m	hand reared	32	mirror_first	2	shadow	5	50	shadow	r	1	r
bonobo	Joey	m	hand reared	32	mirror_first	2	shadow	5	51	base	l	0	r
bonobo	Joey	m	hand reared	32	mirror_first	2	shadow	5	52	control	r	1	r
bonobo	Joey	m	hand reared	32	mirror_first	2	shadow	5	53	shadow	r	1	r
bonobo	Joey	m	hand reared	32	mirror_first	2	shadow	5	54	control	l	0	r
bonobo	Joey	m	hand reared	32	mirror_first	2	shadow	5	55	shadow	l	0	r
bonobo	Joey	m	hand reared	32	mirror_first	2	shadow	5	56	base	r	1	r
bonobo	Joey	m	hand reared	32	mirror_first	2	shadow	5	57	shadow	l	0	r
bonobo	Joey	m	hand reared	32	mirror_first	2	shadow	5	58	control	l	0	r
bonobo	Joey	m	hand reared	32	mirror_first	2	shadow	5	59	shadow	r	1	r
bonobo	Joey	m	hand reared	32	mirror_first	2	shadow	5	60	base	l	1	l
bonobo	Joey	m	hand reared	32	mirror_first	2	shadow	6	61	base	r	1	r
bonobo	Joey	m	hand reared	32	mirror_first	2	shadow	6	62	shadow	l	0	r
bonobo	Joey	m	hand reared	32	mirror_first	2	shadow	6	63	control	r	1	r
bonobo	Joey	m	hand reared	32	mirror_first	2	shadow	6	64	shadow	r	1	r
bonobo	Joey	m	hand reared	32	mirror_first	2	shadow	6	65	shadow	r	1	r
bonobo	Joey	m	hand reared	32	mirror_first	2	shadow	6	66	control	l	0	r
bonobo	Joey	m	hand reared	32	mirror_first	2	shadow	6	67	base	r	1	r
bonobo	Joey	m	hand reared	32	mirror_first	2	shadow	6	68	shadow	l	0	r
bonobo	Joey	m	hand reared	32	mirror_first	2	shadow	6	69	shadow	r	1	r
bonobo	Joey	m	hand reared	32	mirror_first	2	shadow	6	70	base	l	1	l
bonobo	Joey	m	hand reared	32	mirror_first	2	shadow	6	71	shadow	l	1	l
bonobo	Joey	m	hand reared	32	mirror_first	2	shadow	6	72	control	r	1	r
bonobo	Joey	m	hand reared	32	mirror_first	2	shadow	7	73	control	r	1	r
bonobo	Joey	m	hand reared	32	mirror_first	2	shadow	7	74	shadow	l	1	l
bonobo	Joey	m	hand reared	32	mirror_first	2	shadow	7	75	base	r	1	r
bonobo	Joey	m	hand reared	32	mirror_first	2	shadow	7	76	shadow	r	1	r
bonobo	Joey	m	hand reared	32	mirror_first	2	shadow	7	77	shadow	r	1	r
bonobo	Joey	m	hand reared	32	mirror_first	2	shadow	7	78	shadow	l	1	l
bonobo	Joey	m	hand reared	32	mirror_first	2	shadow	7	79	base	l	1	l
bonobo	Joey	m	hand reared	32	mirror_first	2	shadow	7	80	control	l	0	r
bonobo	Joey	m	hand reared	32	mirror_first	2	shadow	7	81	control	r	1	r
bonobo	Joey	m	hand reared	32	mirror_first	2	shadow	7	82	base	l	0	r
bonobo	Joey	m	hand reared	32	mirror_first	2	shadow	7	83	shadow	l	1	l
bonobo	Joey	m	hand reared	32	mirror_first	2	shadow	7	84	shadow	r	1	r
bonobo	Joey	m	hand reared	32	mirror_first	2	shadow	8	85	shadow	l	1	l
bonobo	Joey	m	hand reared	32	mirror_first	2	shadow	8	86	control	l	0	r
bonobo	Joey	m	hand reared	32	mirror_first	2	shadow	8	87	shadow	r	1	r
bonobo	Joey	m	hand reared	32	mirror_first	2	shadow	8	88	base	r	1	r
bonobo	Joey	m	hand reared	32	mirror_first	2	shadow	8	89	shadow	r	0	l
bonobo	Joey	m	hand reared	32	mirror_first	2	shadow	8	90	shadow	l	1	l
bonobo	Joey	m	hand reared	32	mirror_first	2	shadow	8	91	base	r	1	r
bonobo	Joey	m	hand reared	32	mirror_first	2	shadow	8	92	control	r	0	l
bonobo	Joey	m	hand reared	32	mirror_first	2	shadow	8	93	shadow	l	0	r
bonobo	Joey	m	hand reared	32	mirror_first	2	shadow	8	94	base	l	1	l
bonobo	Joey	m	hand reared	32	mirror_first	2	shadow	8	95	shadow	r	0	l
bonobo	Joey	m	hand reared	32	mirror_first	2	shadow	8	96	control	l	0	r
bonobo	Kuno	m	hand reared	18	shadow_first	1	shadow	1	1	shadow	l	1	l
bonobo	Kuno	m	hand reared	18	shadow_first	1	shadow	1	2	shadow	r	1	r
bonobo	Kuno	m	hand reared	18	shadow_first	1	shadow	1	3	control	r	0	l
bonobo	Kuno	m	hand reared	18	shadow_first	1	shadow	1	4	base	l	1	l
bonobo	Kuno	m	hand reared	18	shadow_first	1	shadow	1	5	base	r	1	r
bonobo	Kuno	m	hand reared	18	shadow_first	1	shadow	1	6	control	l	1	l
bonobo	Kuno	m	hand reared	18	shadow_first	1	shadow	1	7	shadow	l	1	l
bonobo	Kuno	m	hand reared	18	shadow_first	1	shadow	1	8	base	l	1	l
bonobo	Kuno	m	hand reared	18	shadow_first	1	shadow	1	9	shadow	r	1	r
bonobo	Kuno	m	hand reared	18	shadow_first	1	shadow	1	10	control	r	1	r
bonobo	Kuno	m	hand reared	18	shadow_first	1	shadow	1	11	shadow	l	1	l
bonobo	Kuno	m	hand reared	18	shadow_first	1	shadow	2	12	shadow	l	1	l
bonobo	Kuno	m	hand reared	18	shadow_first	1	shadow	2	13	shadow	r	1	r
bonobo	Kuno	m	hand reared	18	shadow_first	1	shadow	2	14	base	r	1	r
bonobo	Kuno	m	hand reared	18	shadow_first	1	shadow	2	15	shadow	l	0	r
bonobo	Kuno	m	hand reared	18	shadow_first	1	shadow	2	16	shadow	l	1	l
bonobo	Kuno	m	hand reared	18	shadow_first	1	shadow	2	17	base	l	1	l
bonobo	Kuno	m	hand reared	18	shadow_first	1	shadow	2	18	control	l	1	l
bonobo	Kuno	m	hand reared	18	shadow_first	1	shadow	2	19	base	r	1	r
bonobo	Kuno	m	hand reared	18	shadow_first	1	shadow	2	20	control	l	0	r
bonobo	Kuno	m	hand reared	18	shadow_first	1	shadow	2	21	shadow	r	1	r
bonobo	Kuno	m	hand reared	18	shadow_first	1	shadow	2	22	control	r	1	r
bonobo	Kuno	m	hand reared	18	shadow_first	1	shadow	3	23	base	r	1	r
bonobo	Kuno	m	hand reared	18	shadow_first	1	shadow	3	24	control	r	1	r
bonobo	Kuno	m	hand reared	18	shadow_first	1	shadow	3	25	shadow	l	0	r
bonobo	Kuno	m	hand reared	18	shadow_first	1	shadow	3	26	control	r	1	r
bonobo	Kuno	m	hand reared	18	shadow_first	1	shadow	3	27	shadow	r	1	r
bonobo	Kuno	m	hand reared	18	shadow_first	1	shadow	3	28	shadow	l	1	l
bonobo	Kuno	m	hand reared	18	shadow_first	1	shadow	3	29	shadow	r	1	r
bonobo	Kuno	m	hand reared	18	shadow_first	1	shadow	3	30	shadow	l	1	l
bonobo	Kuno	m	hand reared	18	shadow_first	1	shadow	3	31	control	l	0	r
bonobo	Kuno	m	hand reared	18	shadow_first	1	shadow	3	32	base	l	1	l
bonobo	Kuno	m	hand reared	18	shadow_first	1	shadow	3	33	shadow	r	1	r
bonobo	Kuno	m	hand reared	18	shadow_first	1	shadow	3	34	base	l	1	l
bonobo	Kuno	m	hand reared	18	shadow_first	1	shadow	4	35	shadow	l	1	l
bonobo	Kuno	m	hand reared	18	shadow_first	1	shadow	4	36	shadow	r	1	r
bonobo	Kuno	m	hand reared	18	shadow_first	1	shadow	4	37	control	l	0	r
bonobo	Kuno	m	hand reared	18	shadow_first	1	shadow	4	38	shadow	l	1	l
bonobo	Kuno	m	hand reared	18	shadow_first	1	shadow	4	39	shadow	l	1	l
bonobo	Kuno	m	hand reared	18	shadow_first	1	shadow	4	40	base	r	1	r
bonobo	Kuno	m	hand reared	18	shadow_first	1	shadow	4	41	shadow	r	1	r
bonobo	Kuno	m	hand reared	18	shadow_first	1	shadow	4	42	shadow	r	1	r
bonobo	Kuno	m	hand reared	18	shadow_first	1	shadow	4	43	control	l	1	l
bonobo	Kuno	m	hand reared	18	shadow_first	1	shadow	4	44	control	r	1	r
bonobo	Kuno	m	hand reared	18	shadow_first	1	shadow	4	45	base	l	1	l
bonobo	Kuno	m	hand reared	18	shadow_first	1	shadow	4	46	base	r	1	r
bonobo	Kuno	m	hand reared	18	shadow_first	1	shadow	4	47	shadow	r	1	r
bonobo	Kuno	m	hand reared	18	shadow_first	1	shadow	4	48	shadow	r	1	r
bonobo	Kuno	m	hand reared	18	shadow_first	2	mirror	5	49	mirror	l	1	l
bonobo	Kuno	m	hand reared	18	shadow_first	2	mirror	5	50	base	l	1	l
bonobo	Kuno	m	hand reared	18	shadow_first	2	mirror	5	51	base	l	1	l
bonobo	Kuno	m	hand reared	18	shadow_first	2	mirror	5	52	control	r	1	r
bonobo	Kuno	m	hand reared	18	shadow_first	2	mirror	5	53	mirror	r	1	r
bonobo	Kuno	m	hand reared	18	shadow_first	2	mirror	5	54	control	r	1	r
bonobo	Kuno	m	hand reared	18	shadow_first	2	mirror	5	55	mirror	l	0	r
bonobo	Kuno	m	hand reared	18	shadow_first	2	mirror	5	56	base	r	1	r
bonobo	Kuno	m	hand reared	18	shadow_first	2	mirror	5	57	mirror	r	0	l
bonobo	Kuno	m	hand reared	18	shadow_first	2	mirror	5	58	mirror	l	1	l
bonobo	Kuno	m	hand reared	18	shadow_first	2	mirror	5	59	mirror	r	1	r
bonobo	Kuno	m	hand reared	18	shadow_first	2	mirror	5	60	control	l	1	l
bonobo	Kuno	m	hand reared	18	shadow_first	2	mirror	6	61	mirror	r	1	r
bonobo	Kuno	m	hand reared	18	shadow_first	2	mirror	6	62	mirror	l	1	l
bonobo	Kuno	m	hand reared	18	shadow_first	2	mirror	6	63	base	r	1	r
bonobo	Kuno	m	hand reared	18	shadow_first	2	mirror	6	64	base	r	1	r
bonobo	Kuno	m	hand reared	18	shadow_first	2	mirror	6	65	mirror	l	1	l
bonobo	Kuno	m	hand reared	18	shadow_first	2	mirror	6	66	control	l	0	r
bonobo	Kuno	m	hand reared	18	shadow_first	2	mirror	6	67	control	l	0	r
bonobo	Kuno	m	hand reared	18	shadow_first	2	mirror	6	68	mirror	r	1	r
bonobo	Kuno	m	hand reared	18	shadow_first	2	mirror	6	69	base	l	1	l
bonobo	Kuno	m	hand reared	18	shadow_first	2	mirror	6	70	mirror	l	1	l
bonobo	Kuno	m	hand reared	18	shadow_first	2	mirror	6	71	mirror	r	1	r
bonobo	Kuno	m	hand reared	18	shadow_first	2	mirror	6	72	control	r	1	r
bonobo	Kuno	m	hand reared	18	shadow_first	2	mirror	7	73	control	r	1	r
bonobo	Kuno	m	hand reared	18	shadow_first	2	mirror	7	74	mirror	r	0	l
bonobo	Kuno	m	hand reared	18	shadow_first	2	mirror	7	75	base	r	1	r
bonobo	Kuno	m	hand reared	18	shadow_first	2	mirror	7	76	mirror	r	1	r
bonobo	Kuno	m	hand reared	18	shadow_first	2	mirror	7	77	base	l	1	l
bonobo	Kuno	m	hand reared	18	shadow_first	2	mirror	7	78	mirror	l	1	l
bonobo	Kuno	m	hand reared	18	shadow_first	2	mirror	7	79	mirror	r	1	r
bonobo	Kuno	m	hand reared	18	shadow_first	2	mirror	7	80	control	r	1	r
bonobo	Kuno	m	hand reared	18	shadow_first	2	mirror	7	81	mirror	l	1	l
bonobo	Kuno	m	hand reared	18	shadow_first	2	mirror	7	82	base	l	1	l
bonobo	Kuno	m	hand reared	18	shadow_first	2	mirror	7	83	control	l	0	r
bonobo	Kuno	m	hand reared	18	shadow_first	2	mirror	7	84	mirror	l	0	r
bonobo	Kuno	m	hand reared	18	shadow_first	2	mirror	8	85	mirror	l	0	r
bonobo	Kuno	m	hand reared	18	shadow_first	2	mirror	8	86	base	r	1	r
bonobo	Kuno	m	hand reared	18	shadow_first	2	mirror	8	87	mirror	l	1	l
bonobo	Kuno	m	hand reared	18	shadow_first	2	mirror	8	88	mirror	r	1	r
bonobo	Kuno	m	hand reared	18	shadow_first	2	mirror	8	89	base	r	1	r
bonobo	Kuno	m	hand reared	18	shadow_first	2	mirror	8	90	control	l	1	l
bonobo	Kuno	m	hand reared	18	shadow_first	2	mirror	8	91	control	l	0	r
bonobo	Kuno	m	hand reared	18	shadow_first	2	mirror	8	92	mirror	r	1	r
bonobo	Kuno	m	hand reared	18	shadow_first	2	mirror	8	93	mirror	l	1	l
bonobo	Kuno	m	hand reared	18	shadow_first	2	mirror	8	94	control	r	1	r
bonobo	Kuno	m	hand reared	18	shadow_first	2	mirror	8	95	base	l	1	l
bonobo	Kuno	m	hand reared	18	shadow_first	2	mirror	8	96	mirror	r	0	l
bonobo	Lexi	f	hand reared	15	shadow_first	1	shadow	1	1	shadow	r	0	l
bonobo	Lexi	f	hand reared	15	shadow_first	1	shadow	1	2	shadow	r	1	r
bonobo	Lexi	f	hand reared	15	shadow_first	1	shadow	1	3	shadow	l	0	r
bonobo	Lexi	f	hand reared	15	shadow_first	1	shadow	1	4	shadow	r	1	r
bonobo	Lexi	f	hand reared	15	shadow_first	1	shadow	1	5	base	l	0	r
bonobo	Lexi	f	hand reared	15	shadow_first	1	shadow	1	6	control	r	1	r
bonobo	Lexi	f	hand reared	15	shadow_first	1	shadow	1	7	base	r	1	r
bonobo	Lexi	f	hand reared	15	shadow_first	1	shadow	1	8	base	l	0	r
bonobo	Lexi	f	hand reared	15	shadow_first	1	shadow	1	9	control	r	1	r
bonobo	Lexi	f	hand reared	15	shadow_first	1	shadow	1	10	shadow	l	0	r
bonobo	Lexi	f	hand reared	15	shadow_first	1	shadow	1	11	control	l	1	l
bonobo	Lexi	f	hand reared	15	shadow_first	1	shadow	1	12	shadow	l	0	r
bonobo	Lexi	f	hand reared	15	shadow_first	1	shadow	2	13	shadow	l	0	r
bonobo	Lexi	f	hand reared	15	shadow_first	1	shadow	2	14	control	l	0	r
bonobo	Lexi	f	hand reared	15	shadow_first	1	shadow	2	15	shadow	r	1	r
bonobo	Lexi	f	hand reared	15	shadow_first	1	shadow	2	16	base	r	1	r
bonobo	Lexi	f	hand reared	15	shadow_first	1	shadow	2	17	shadow	r	1	r
bonobo	Lexi	f	hand reared	15	shadow_first	1	shadow	2	18	shadow	l	0	r
bonobo	Lexi	f	hand reared	15	shadow_first	1	shadow	2	19	control	l	0	r
bonobo	Lexi	f	hand reared	15	shadow_first	1	shadow	2	20	shadow	r	1	r
bonobo	Lexi	f	hand reared	15	shadow_first	1	shadow	2	21	base	r	1	r
bonobo	Lexi	f	hand reared	15	shadow_first	1	shadow	2	22	shadow	l	0	r
bonobo	Lexi	f	hand reared	15	shadow_first	1	shadow	2	23	base	l	1	l
bonobo	Lexi	f	hand reared	15	shadow_first	1	shadow	2	24	control	r	1	r
bonobo	Lexi	f	hand reared	15	shadow_first	1	shadow	3	25	control	r	1	r
bonobo	Lexi	f	hand reared	15	shadow_first	1	shadow	3	26	shadow	l	0	r
bonobo	Lexi	f	hand reared	15	shadow_first	1	shadow	3	27	base	l	1	l
bonobo	Lexi	f	hand reared	15	shadow_first	1	shadow	3	28	shadow	r	1	r
bonobo	Lexi	f	hand reared	15	shadow_first	1	shadow	3	29	control	l	0	r
bonobo	Lexi	f	hand reared	15	shadow_first	1	shadow	3	30	base	r	1	r
bonobo	Lexi	f	hand reared	15	shadow_first	1	shadow	3	31	shadow	r	1	r
bonobo	Lexi	f	hand reared	15	shadow_first	1	shadow	3	32	shadow	l	0	r
bonobo	Lexi	f	hand reared	15	shadow_first	1	shadow	3	33	base	l	1	l
bonobo	Lexi	f	hand reared	15	shadow_first	1	shadow	3	34	shadow	l	0	r
bonobo	Lexi	f	hand reared	15	shadow_first	1	shadow	3	35	shadow	r	0	l
bonobo	Lexi	f	hand reared	15	shadow_first	1	shadow	3	36	control	r	1	r
bonobo	Lexi	f	hand reared	15	shadow_first	1	shadow	4	37	shadow	r	1	r
bonobo	Lexi	f	hand reared	15	shadow_first	1	shadow	4	38	base	l	1	l
bonobo	Lexi	f	hand reared	15	shadow_first	1	shadow	4	39	shadow	r	0	l
bonobo	Lexi	f	hand reared	15	shadow_first	1	shadow	4	40	shadow	l	1	l
bonobo	Lexi	f	hand reared	15	shadow_first	1	shadow	4	41	shadow	r	1	r
bonobo	Lexi	f	hand reared	15	shadow_first	1	shadow	4	42	control	l	0	r
bonobo	Lexi	f	hand reared	15	shadow_first	1	shadow	4	43	control	l	0	r
bonobo	Lexi	f	hand reared	15	shadow_first	1	shadow	4	44	base	r	1	r
bonobo	Lexi	f	hand reared	15	shadow_first	1	shadow	4	45	base	r	1	r
bonobo	Lexi	f	hand reared	15	shadow_first	1	shadow	4	46	shadow	l	0	r
bonobo	Lexi	f	hand reared	15	shadow_first	1	shadow	4	47	shadow	l	0	r
bonobo	Lexi	f	hand reared	15	shadow_first	1	shadow	4	48	control	r	1	r
bonobo	Lexi	f	hand reared	15	shadow_first	2	mirror	5	49	mirror	l	0	r
bonobo	Lexi	f	hand reared	15	shadow_first	2	mirror	5	50	base	l	1	l
bonobo	Lexi	f	hand reared	15	shadow_first	2	mirror	5	51	mirror	r	0	l
bonobo	Lexi	f	hand reared	15	shadow_first	2	mirror	5	52	mirror	r	1	r
bonobo	Lexi	f	hand reared	15	shadow_first	2	mirror	5	53	control	r	1	r
bonobo	Lexi	f	hand reared	15	shadow_first	2	mirror	5	54	base	l	1	l
bonobo	Lexi	f	hand reared	15	shadow_first	2	mirror	5	55	control	r	1	r
bonobo	Lexi	f	hand reared	15	shadow_first	2	mirror	5	56	mirror	l	1	l
bonobo	Lexi	f	hand reared	15	shadow_first	2	mirror	5	57	mirror	l	0	r
bonobo	Lexi	f	hand reared	15	shadow_first	2	mirror	5	58	control	l	0	r
bonobo	Lexi	f	hand reared	15	shadow_first	2	mirror	5	59	mirror	r	1	r
bonobo	Lexi	f	hand reared	15	shadow_first	2	mirror	5	60	base	r	1	r
bonobo	Lexi	f	hand reared	15	shadow_first	2	mirror	6	61	control	l	0	r
bonobo	Lexi	f	hand reared	15	shadow_first	2	mirror	6	62	mirror	l	0	r
bonobo	Lexi	f	hand reared	15	shadow_first	2	mirror	6	63	mirror	r	1	r
bonobo	Lexi	f	hand reared	15	shadow_first	2	mirror	6	64	base	l	1	l
bonobo	Lexi	f	hand reared	15	shadow_first	2	mirror	6	65	control	l	0	r
bonobo	Lexi	f	hand reared	15	shadow_first	2	mirror	6	66	mirror	r	1	r
bonobo	Lexi	f	hand reared	15	shadow_first	2	mirror	6	67	mirror	l	0	r
bonobo	Lexi	f	hand reared	15	shadow_first	2	mirror	6	68	mirror	r	1	r
bonobo	Lexi	f	hand reared	15	shadow_first	2	mirror	6	69	base	r	1	r
bonobo	Lexi	f	hand reared	15	shadow_first	2	mirror	6	70	base	r	1	r
bonobo	Lexi	f	hand reared	15	shadow_first	2	mirror	6	71	mirror	l	0	r
bonobo	Lexi	f	hand reared	15	shadow_first	2	mirror	6	72	control	r	1	r
bonobo	Lexi	f	hand reared	15	shadow_first	2	mirror	7	73	control	r	1	r
bonobo	Lexi	f	hand reared	15	shadow_first	2	mirror	7	74	mirror	l	0	r
bonobo	Lexi	f	hand reared	15	shadow_first	2	mirror	7	75	mirror	r	1	r
bonobo	Lexi	f	hand reared	15	shadow_first	2	mirror	7	76	mirror	r	1	r
bonobo	Lexi	f	hand reared	15	shadow_first	2	mirror	7	77	control	r	1	r
bonobo	Lexi	f	hand reared	15	shadow_first	2	mirror	7	78	base	r	1	r
bonobo	Lexi	f	hand reared	15	shadow_first	2	mirror	7	79	mirror	l	0	r
bonobo	Lexi	f	hand reared	15	shadow_first	2	mirror	7	80	mirror	r	1	r
bonobo	Lexi	f	hand reared	15	shadow_first	2	mirror	7	81	mirror	l	0	r
bonobo	Lexi	f	hand reared	15	shadow_first	2	mirror	7	82	control	l	0	r
bonobo	Lexi	f	hand reared	15	shadow_first	2	mirror	7	83	base	l	1	l
bonobo	Lexi	f	hand reared	15	shadow_first	2	mirror	7	84	base	l	1	l
bonobo	Lexi	f	hand reared	15	shadow_first	2	mirror	8	85	mirror	l	0	r
bonobo	Lexi	f	hand reared	15	shadow_first	2	mirror	8	86	control	r	1	r
bonobo	Lexi	f	hand reared	15	shadow_first	2	mirror	8	87	base	r	1	r
bonobo	Lexi	f	hand reared	15	shadow_first	2	mirror	8	88	mirror	l	0	r
bonobo	Lexi	f	hand reared	15	shadow_first	2	mirror	8	89	control	l	0	r
bonobo	Lexi	f	hand reared	15	shadow_first	2	mirror	8	90	base	r	1	r
bonobo	Lexi	f	hand reared	15	shadow_first	2	mirror	8	91	mirror	r	1	r
bonobo	Lexi	f	hand reared	15	shadow_first	2	mirror	8	92	control	l	0	r
bonobo	Lexi	f	hand reared	15	shadow_first	2	mirror	8	93	mirror	r	1	r
bonobo	Lexi	f	hand reared	15	shadow_first	2	mirror	8	94	mirror	r	1	r
bonobo	Lexi	f	hand reared	15	shadow_first	2	mirror	8	95	mirror	l	0	r
bonobo	Lexi	f	hand reared	15	shadow_first	2	mirror	8	96	base	l	1	l
chimpanzee	Lome	m	parent	13	mirror_first	1	mirror	1	1	mirror	r	1	r
chimpanzee	Lome	m	parent	13	mirror_first	1	mirror	1	2	mirror	l	1	l
chimpanzee	Lome	m	parent	13	mirror_first	1	mirror	1	3	control	l	0	r
chimpanzee	Lome	m	parent	13	mirror_first	1	mirror	1	4	base	r	1	r
chimpanzee	Lome	m	parent	13	mirror_first	1	mirror	1	5	control	r	0	l
chimpanzee	Lome	m	parent	13	mirror_first	1	mirror	1	6	mirror	r	1	r
chimpanzee	Lome	m	parent	13	mirror_first	1	mirror	1	7	base	l	1	l
chimpanzee	Lome	m	parent	13	mirror_first	1	mirror	1	8	mirror	l	1	l
chimpanzee	Lome	m	parent	13	mirror_first	1	mirror	1	9	mirror	r	1	r
chimpanzee	Lome	m	parent	13	mirror_first	1	mirror	1	10	base	r	1	r
chimpanzee	Lome	m	parent	13	mirror_first	1	mirror	1	11	control	r	0	l
chimpanzee	Lome	m	parent	13	mirror_first	1	mirror	1	12	mirror	l	1	l
chimpanzee	Lome	m	parent	13	mirror_first	1	mirror	2	13	control	l	1	l
chimpanzee	Lome	m	parent	13	mirror_first	1	mirror	2	14	mirror	l	1	l
chimpanzee	Lome	m	parent	13	mirror_first	1	mirror	2	15	mirror	r	1	r
chimpanzee	Lome	m	parent	13	mirror_first	1	mirror	2	16	base	l	1	l
chimpanzee	Lome	m	parent	13	mirror_first	1	mirror	2	17	control	r	1	r
chimpanzee	Lome	m	parent	13	mirror_first	1	mirror	2	18	base	r	0	l
chimpanzee	Lome	m	parent	13	mirror_first	1	mirror	2	19	mirror	l	1	l
chimpanzee	Lome	m	parent	13	mirror_first	1	mirror	2	20	mirror	r	1	r
chimpanzee	Lome	m	parent	13	mirror_first	1	mirror	2	21	mirror	l	1	l
chimpanzee	Lome	m	parent	13	mirror_first	1	mirror	2	22	control	l	0	r
chimpanzee	Lome	m	parent	13	mirror_first	1	mirror	2	23	base	l	1	l
chimpanzee	Lome	m	parent	13	mirror_first	1	mirror	2	24	mirror	r	1	r
chimpanzee	Lome	m	parent	13	mirror_first	1	mirror	3	25	mirror	r	1	r
chimpanzee	Lome	m	parent	13	mirror_first	1	mirror	3	26	control	r	0	l
chimpanzee	Lome	m	parent	13	mirror_first	1	mirror	3	27	mirror	l	1	l
chimpanzee	Lome	m	parent	13	mirror_first	1	mirror	3	28	base	r	1	r
chimpanzee	Lome	m	parent	13	mirror_first	1	mirror	3	29	base	l	1	l
chimpanzee	Lome	m	parent	13	mirror_first	1	mirror	3	30	mirror	l	1	l
chimpanzee	Lome	m	parent	13	mirror_first	1	mirror	3	31	control	l	0	r
chimpanzee	Lome	m	parent	13	mirror_first	1	mirror	3	32	mirror	r	1	r
chimpanzee	Lome	m	parent	13	mirror_first	1	mirror	3	33	mirror	l	1	l
chimpanzee	Lome	m	parent	13	mirror_first	1	mirror	3	34	mirror	r	1	r
chimpanzee	Lome	m	parent	13	mirror_first	1	mirror	3	35	control	r	0	l
chimpanzee	Lome	m	parent	13	mirror_first	1	mirror	3	36	base	r	1	r
chimpanzee	Lome	m	parent	13	mirror_first	1	mirror	4	37	control	l	1	l
chimpanzee	Lome	m	parent	13	mirror_first	1	mirror	4	38	mirror	l	1	l
chimpanzee	Lome	m	parent	13	mirror_first	1	mirror	4	39	mirror	r	1	r
chimpanzee	Lome	m	parent	13	mirror_first	1	mirror	4	40	base	l	1	l
chimpanzee	Lome	m	parent	13	mirror_first	1	mirror	4	41	mirror	l	1	l
chimpanzee	Lome	m	parent	13	mirror_first	1	mirror	4	42	base	l	1	l
chimpanzee	Lome	m	parent	13	mirror_first	1	mirror	4	43	control	r	1	r
chimpanzee	Lome	m	parent	13	mirror_first	1	mirror	4	44	mirror	r	1	r
chimpanzee	Lome	m	parent	13	mirror_first	1	mirror	4	45	control	l	1	l
chimpanzee	Lome	m	parent	13	mirror_first	1	mirror	4	46	mirror	r	1	r
chimpanzee	Lome	m	parent	13	mirror_first	1	mirror	4	47	base	r	1	r
chimpanzee	Lome	m	parent	13	mirror_first	1	mirror	4	48	mirror	l	1	l
chimpanzee	Lome	m	parent	13	mirror_first	2	shadow	5	49	shadow	r	1	r
chimpanzee	Lome	m	parent	13	mirror_first	2	shadow	5	50	control	l	1	l
chimpanzee	Lome	m	parent	13	mirror_first	2	shadow	5	51	base	r	1	r
chimpanzee	Lome	m	parent	13	mirror_first	2	shadow	5	52	shadow	l	0	r
chimpanzee	Lome	m	parent	13	mirror_first	2	shadow	5	53	shadow	r	1	r
chimpanzee	Lome	m	parent	13	mirror_first	2	shadow	5	54	control	r	1	r
chimpanzee	Lome	m	parent	13	mirror_first	2	shadow	5	55	base	l	0	r
chimpanzee	Lome	m	parent	13	mirror_first	2	shadow	5	56	shadow	l	0	r
chimpanzee	Lome	m	parent	13	mirror_first	2	shadow	5	57	shadow	l	1	l
chimpanzee	Lome	m	parent	13	mirror_first	2	shadow	5	58	shadow	r	1	r
chimpanzee	Lome	m	parent	13	mirror_first	2	shadow	5	59	base	r	1	r
chimpanzee	Lome	m	parent	13	mirror_first	2	shadow	5	60	control	l	0	r
chimpanzee	Lome	m	parent	13	mirror_first	2	shadow	6	61	base	l	1	l
chimpanzee	Lome	m	parent	13	mirror_first	2	shadow	6	62	shadow	l	0	r
chimpanzee	Lome	m	parent	13	mirror_first	2	shadow	6	63	control	r	1	r
chimpanzee	Lome	m	parent	13	mirror_first	2	shadow	6	64	shadow	r	0	l
chimpanzee	Lome	m	parent	13	mirror_first	2	shadow	6	65	shadow	l	0	r
chimpanzee	Lome	m	parent	13	mirror_first	2	shadow	6	66	base	r	1	r
chimpanzee	Lome	m	parent	13	mirror_first	2	shadow	6	67	shadow	r	0	l
chimpanzee	Lome	m	parent	13	mirror_first	2	shadow	6	68	control	r	1	r
chimpanzee	Lome	m	parent	13	mirror_first	2	shadow	6	69	shadow	r	0	l
chimpanzee	Lome	m	parent	13	mirror_first	2	shadow	6	70	base	l	1	l
chimpanzee	Lome	m	parent	13	mirror_first	2	shadow	6	71	control	l	0	r
chimpanzee	Lome	m	parent	13	mirror_first	2	shadow	6	72	shadow	l	1	l
chimpanzee	Lome	m	parent	13	mirror_first	2	shadow	7	73	shadow	l	0	r
chimpanzee	Lome	m	parent	13	mirror_first	2	shadow	7	74	shadow	r	1	r
chimpanzee	Lome	m	parent	13	mirror_first	2	shadow	7	75	base	l	1	l
chimpanzee	Lome	m	parent	13	mirror_first	2	shadow	7	76	control	l	0	r
chimpanzee	Lome	m	parent	13	mirror_first	2	shadow	7	77	control	r	1	r
chimpanzee	Lome	m	parent	13	mirror_first	2	shadow	7	78	shadow	l	1	l
chimpanzee	Lome	m	parent	13	mirror_first	2	shadow	7	79	shadow	r	1	r
chimpanzee	Lome	m	parent	13	mirror_first	2	shadow	7	80	base	r	1	r
chimpanzee	Lome	m	parent	13	mirror_first	2	shadow	7	81	base	r	1	r
chimpanzee	Lome	m	parent	13	mirror_first	2	shadow	7	82	shadow	l	1	l
chimpanzee	Lome	m	parent	13	mirror_first	2	shadow	7	83	shadow	r	1	r
chimpanzee	Lome	m	parent	13	mirror_first	2	shadow	7	84	control	l	0	r
chimpanzee	Lome	m	parent	13	mirror_first	2	shadow	8	85	shadow	r	0	l
chimpanzee	Lome	m	parent	13	mirror_first	2	shadow	8	86	control	r	0	l
chimpanzee	Lome	m	parent	13	mirror_first	2	shadow	8	87	base	l	1	l
chimpanzee	Lome	m	parent	13	mirror_first	2	shadow	8	88	shadow	l	0	r
chimpanzee	Lome	m	parent	13	mirror_first	2	shadow	8	89	control	l	0	r
chimpanzee	Lome	m	parent	13	mirror_first	2	shadow	8	90	base	r	1	r
chimpanzee	Lome	m	parent	13	mirror_first	2	shadow	8	91	shadow	l	1	l
chimpanzee	Lome	m	parent	13	mirror_first	2	shadow	8	92	shadow	r	1	r
chimpanzee	Lome	m	parent	13	mirror_first	2	shadow	8	93	shadow	r	0	l
chimpanzee	Lome	m	parent	13	mirror_first	2	shadow	8	94	shadow	l	0	r
chimpanzee	Lome	m	parent	13	mirror_first	2	shadow	8	95	base	l	1	l
chimpanzee	Lome	m	parent	13	mirror_first	2	shadow	8	96	control	r	1	r
bonobo	Luiza	f	parent	10	mirror_first	1	mirror	1	1	mirror	l	1	l
bonobo	Luiza	f	parent	10	mirror_first	1	mirror	1	2	base	l	1	l
bonobo	Luiza	f	parent	10	mirror_first	1	mirror	1	3	mirror	r	1	r
bonobo	Luiza	f	parent	10	mirror_first	1	mirror	1	4	control	l	0	r
bonobo	Luiza	f	parent	10	mirror_first	1	mirror	1	5	mirror	r	1	r
bonobo	Luiza	f	parent	10	mirror_first	1	mirror	1	6	mirror	l	0	r
bonobo	Luiza	f	parent	10	mirror_first	1	mirror	1	7	control	r	1	r
bonobo	Luiza	f	parent	10	mirror_first	1	mirror	1	8	base	r	0	l
bonobo	Luiza	f	parent	10	mirror_first	1	mirror	1	9	base	l	1	l
bonobo	Luiza	f	parent	10	mirror_first	1	mirror	1	10	mirror	l	1	l
bonobo	Luiza	f	parent	10	mirror_first	1	mirror	1	11	control	r	0	l
bonobo	Luiza	f	parent	10	mirror_first	1	mirror	1	12	mirror	r	1	r
bonobo	Luiza	f	parent	10	mirror_first	1	mirror	2	13	base	r	1	r
bonobo	Luiza	f	parent	10	mirror_first	1	mirror	2	14	mirror	l	1	l
bonobo	Luiza	f	parent	10	mirror_first	1	mirror	2	15	control	l	1	l
bonobo	Luiza	f	parent	10	mirror_first	1	mirror	2	16	mirror	r	1	r
bonobo	Luiza	f	parent	10	mirror_first	1	mirror	2	17	mirror	l	1	l
bonobo	Luiza	f	parent	10	mirror_first	1	mirror	2	18	mirror	r	1	r
bonobo	Luiza	f	parent	10	mirror_first	1	mirror	2	19	control	l	1	l
bonobo	Luiza	f	parent	10	mirror_first	1	mirror	2	20	base	r	1	r
bonobo	Luiza	f	parent	10	mirror_first	1	mirror	2	21	base	l	1	l
bonobo	Luiza	f	parent	10	mirror_first	1	mirror	2	22	mirror	r	1	r
bonobo	Luiza	f	parent	10	mirror_first	1	mirror	2	23	control	r	0	l
bonobo	Luiza	f	parent	10	mirror_first	1	mirror	2	24	mirror	l	1	l
bonobo	Luiza	f	parent	10	mirror_first	1	mirror	3	25	control	l	1	l
bonobo	Luiza	f	parent	10	mirror_first	1	mirror	3	26	base	r	0	l
bonobo	Luiza	f	parent	10	mirror_first	1	mirror	3	27	mirror	r	1	r
bonobo	Luiza	f	parent	10	mirror_first	1	mirror	3	28	mirror	l	1	l
bonobo	Luiza	f	parent	10	mirror_first	1	mirror	3	29	mirror	r	1	r
bonobo	Luiza	f	parent	10	mirror_first	1	mirror	3	30	base	l	1	l
bonobo	Luiza	f	parent	10	mirror_first	1	mirror	3	31	control	r	0	l
bonobo	Luiza	f	parent	10	mirror_first	1	mirror	3	32	mirror	l	1	l
bonobo	Luiza	f	parent	10	mirror_first	1	mirror	3	33	mirror	r	1	r
bonobo	Luiza	f	parent	10	mirror_first	1	mirror	3	34	control	r	0	l
bonobo	Luiza	f	parent	10	mirror_first	1	mirror	3	35	mirror	l	1	l
bonobo	Luiza	f	parent	10	mirror_first	1	mirror	3	36	base	r	1	r
bonobo	Luiza	f	parent	10	mirror_first	1	mirror	4	37	control	l	0	r
bonobo	Luiza	f	parent	10	mirror_first	1	mirror	4	38	base	l	1	l
bonobo	Luiza	f	parent	10	mirror_first	1	mirror	4	39	mirror	r	1	r
bonobo	Luiza	f	parent	10	mirror_first	1	mirror	4	40	mirror	l	1	l
bonobo	Luiza	f	parent	10	mirror_first	1	mirror	4	41	mirror	r	0	l
bonobo	Luiza	f	parent	10	mirror_first	1	mirror	4	42	control	l	1	l
bonobo	Luiza	f	parent	10	mirror_first	1	mirror	4	43	base	l	1	l
bonobo	Luiza	f	parent	10	mirror_first	1	mirror	4	44	mirror	l	1	l
bonobo	Luiza	f	parent	10	mirror_first	1	mirror	4	45	control	r	1	r
bonobo	Luiza	f	parent	10	mirror_first	1	mirror	4	46	mirror	r	1	r
bonobo	Luiza	f	parent	10	mirror_first	1	mirror	4	47	base	r	1	r
bonobo	Luiza	f	parent	10	mirror_first	1	mirror	4	48	mirror	l	1	l
bonobo	Luiza	f	parent	10	mirror_first	2	shadow	5	49	shadow	l	1	l
bonobo	Luiza	f	parent	10	mirror_first	2	shadow	5	50	base	l	1	l
bonobo	Luiza	f	parent	10	mirror_first	2	shadow	5	51	control	l	0	r
bonobo	Luiza	f	parent	10	mirror_first	2	shadow	5	52	shadow	r	1	r
bonobo	Luiza	f	parent	10	mirror_first	2	shadow	5	53	shadow	l	1	l
bonobo	Luiza	f	parent	10	mirror_first	2	shadow	5	54	control	r	0	l
bonobo	Luiza	f	parent	10	mirror_first	2	shadow	5	55	base	r	1	r
bonobo	Luiza	f	parent	10	mirror_first	2	shadow	5	56	shadow	r	0	l
bonobo	Luiza	f	parent	10	mirror_first	2	shadow	5	57	shadow	l	1	l
bonobo	Luiza	f	parent	10	mirror_first	2	shadow	5	58	shadow	r	1	r
bonobo	Luiza	f	parent	10	mirror_first	2	shadow	5	59	base	r	1	r
bonobo	Luiza	f	parent	10	mirror_first	2	shadow	5	60	control	l	0	r
bonobo	Luiza	f	parent	10	mirror_first	2	shadow	6	61	shadow	l	1	l
bonobo	Luiza	f	parent	10	mirror_first	2	shadow	6	62	base	l	1	l
bonobo	Luiza	f	parent	10	mirror_first	2	shadow	6	63	control	r	1	r
bonobo	Luiza	f	parent	10	mirror_first	2	shadow	6	64	shadow	r	1	r
bonobo	Luiza	f	parent	10	mirror_first	2	shadow	6	65	shadow	r	1	r
bonobo	Luiza	f	parent	10	mirror_first	2	shadow	6	66	shadow	l	1	l
bonobo	Luiza	f	parent	10	mirror_first	2	shadow	6	67	control	l	1	l
bonobo	Luiza	f	parent	10	mirror_first	2	shadow	6	68	base	r	1	r
bonobo	Luiza	f	parent	10	mirror_first	2	shadow	6	69	shadow	l	1	l
bonobo	Luiza	f	parent	10	mirror_first	2	shadow	6	70	base	l	1	l
bonobo	Luiza	f	parent	10	mirror_first	2	shadow	6	71	shadow	r	1	r
bonobo	Luiza	f	parent	10	mirror_first	2	shadow	6	72	control	r	1	r
bonobo	Luiza	f	parent	10	mirror_first	2	shadow	7	73	base	l	1	l
bonobo	Luiza	f	parent	10	mirror_first	2	shadow	7	74	shadow	l	1	l
bonobo	Luiza	f	parent	10	mirror_first	2	shadow	7	75	control	r	0	l
bonobo	Luiza	f	parent	10	mirror_first	2	shadow	7	76	shadow	r	1	r
bonobo	Luiza	f	parent	10	mirror_first	2	shadow	7	77	shadow	l	1	l
bonobo	Luiza	f	parent	10	mirror_first	2	shadow	7	78	control	l	1	l
bonobo	Luiza	f	parent	10	mirror_first	2	shadow	7	79	base	r	1	r
bonobo	Luiza	f	parent	10	mirror_first	2	shadow	7	80	control	l	0	r
bonobo	Luiza	f	parent	10	mirror_first	2	shadow	7	81	shadow	r	1	r
bonobo	Luiza	f	parent	10	mirror_first	2	shadow	7	82	base	r	1	r
bonobo	Luiza	f	parent	10	mirror_first	2	shadow	7	83	shadow	l	1	l
bonobo	Luiza	f	parent	10	mirror_first	2	shadow	8	84	shadow	r	1	r
bonobo	Luiza	f	parent	10	mirror_first	2	shadow	8	85	base	l	1	l
bonobo	Luiza	f	parent	10	mirror_first	2	shadow	8	86	control	r	1	r
bonobo	Luiza	f	parent	10	mirror_first	2	shadow	8	87	shadow	l	1	l
bonobo	Luiza	f	parent	10	mirror_first	2	shadow	8	88	control	l	0	r
bonobo	Luiza	f	parent	10	mirror_first	2	shadow	8	89	base	l	1	l
bonobo	Luiza	f	parent	10	mirror_first	2	shadow	8	90	shadow	r	1	r
bonobo	Luiza	f	parent	10	mirror_first	2	shadow	8	91	shadow	l	1	l
bonobo	Luiza	f	parent	10	mirror_first	2	shadow	8	92	control	r	0	l
bonobo	Luiza	f	parent	10	mirror_first	2	shadow	8	93	shadow	l	1	l
bonobo	Luiza	f	parent	10	mirror_first	2	shadow	8	94	shadow	r	1	r
bonobo	Luiza	f	parent	10	mirror_first	2	shadow	8	95	base	r	1	r
bonobo	Luiza	f	parent	10	mirror_first	2	shadow	8	96	shadow	r	1	r
orangutan	Padana	f	parent	17	shadow_first	1	shadow	1	1	shadow	r	1	r
orangutan	Padana	f	parent	17	shadow_first	1	shadow	1	2	control	r	0	l
orangutan	Padana	f	parent	17	shadow_first	1	shadow	1	3	base	l	1	l
orangutan	Padana	f	parent	17	shadow_first	1	shadow	1	4	shadow	l	1	l
orangutan	Padana	f	parent	17	shadow_first	1	shadow	1	5	control	l	1	l
orangutan	Padana	f	parent	17	shadow_first	1	shadow	1	6	base	r	1	r
orangutan	Padana	f	parent	17	shadow_first	1	shadow	1	7	shadow	l	1	l
orangutan	Padana	f	parent	17	shadow_first	1	shadow	1	8	shadow	r	1	r
orangutan	Padana	f	parent	17	shadow_first	1	shadow	1	9	control	l	0	r
orangutan	Padana	f	parent	17	shadow_first	1	shadow	1	10	base	r	1	r
orangutan	Padana	f	parent	17	shadow_first	1	shadow	1	11	shadow	r	1	r
orangutan	Padana	f	parent	17	shadow_first	1	shadow	1	12	shadow	l	1	l
orangutan	Padana	f	parent	17	shadow_first	1	shadow	2	13	control	r	0	l
orangutan	Padana	f	parent	17	shadow_first	1	shadow	2	14	shadow	r	1	r
orangutan	Padana	f	parent	17	shadow_first	1	shadow	2	15	shadow	l	1	l
orangutan	Padana	f	parent	17	shadow_first	1	shadow	2	16	base	l	1	l
orangutan	Padana	f	parent	17	shadow_first	1	shadow	2	17	shadow	r	1	r
orangutan	Padana	f	parent	17	shadow_first	1	shadow	2	18	shadow	l	1	l
orangutan	Padana	f	parent	17	shadow_first	1	shadow	2	19	base	l	1	l
orangutan	Padana	f	parent	17	shadow_first	1	shadow	2	20	control	r	0	l
orangutan	Padana	f	parent	17	shadow_first	1	shadow	2	21	base	r	1	r
orangutan	Padana	f	parent	17	shadow_first	1	shadow	2	22	control	l	1	l
orangutan	Padana	f	parent	17	shadow_first	1	shadow	2	23	shadow	r	1	r
orangutan	Padana	f	parent	17	shadow_first	1	shadow	2	24	shadow	l	1	l
orangutan	Padana	f	parent	17	shadow_first	1	shadow	3	25	shadow	l	1	l
orangutan	Padana	f	parent	17	shadow_first	1	shadow	3	26	base	r	1	r
orangutan	Padana	f	parent	17	shadow_first	1	shadow	3	27	control	r	0	l
orangutan	Padana	f	parent	17	shadow_first	1	shadow	3	28	shadow	r	1	r
orangutan	Padana	f	parent	17	shadow_first	1	shadow	3	29	control	l	1	l
orangutan	Padana	f	parent	17	shadow_first	1	shadow	3	30	base	l	1	l
orangutan	Padana	f	parent	17	shadow_first	1	shadow	3	31	shadow	l	1	l
orangutan	Padana	f	parent	17	shadow_first	1	shadow	3	32	shadow	r	1	r
orangutan	Padana	f	parent	17	shadow_first	1	shadow	3	33	shadow	l	1	l
orangutan	Padana	f	parent	17	shadow_first	1	shadow	3	34	shadow	r	1	r
orangutan	Padana	f	parent	17	shadow_first	1	shadow	3	35	base	r	1	r
orangutan	Padana	f	parent	17	shadow_first	1	shadow	3	36	control	l	1	l
orangutan	Padana	f	parent	17	shadow_first	1	shadow	4	37	shadow	r	1	r
orangutan	Padana	f	parent	17	shadow_first	1	shadow	4	38	shadow	l	1	l
orangutan	Padana	f	parent	17	shadow_first	1	shadow	4	39	control	r	1	r
orangutan	Padana	f	parent	17	shadow_first	1	shadow	4	40	base	l	1	l
orangutan	Padana	f	parent	17	shadow_first	1	shadow	4	41	shadow	l	1	l
orangutan	Padana	f	parent	17	shadow_first	1	shadow	4	42	shadow	r	1	r
orangutan	Padana	f	parent	17	shadow_first	1	shadow	4	43	base	l	1	l
orangutan	Padana	f	parent	17	shadow_first	1	shadow	4	44	control	r	1	r
orangutan	Padana	f	parent	17	shadow_first	1	shadow	4	45	shadow	r	1	r
orangutan	Padana	f	parent	17	shadow_first	1	shadow	4	46	base	r	1	r
orangutan	Padana	f	parent	17	shadow_first	1	shadow	4	47	control	l	0	r
orangutan	Padana	f	parent	17	shadow_first	1	shadow	4	48	shadow	r	1	r
orangutan	Padana	f	parent	17	shadow_first	2	mirror	5	49	mirror	l	1	l
orangutan	Padana	f	parent	17	shadow_first	2	mirror	5	50	base	l	1	l
orangutan	Padana	f	parent	17	shadow_first	2	mirror	5	51	mirror	l	1	l
orangutan	Padana	f	parent	17	shadow_first	2	mirror	5	52	control	r	1	r
orangutan	Padana	f	parent	17	shadow_first	2	mirror	5	53	mirror	r	1	r
orangutan	Padana	f	parent	17	shadow_first	2	mirror	5	54	control	l	0	r
orangutan	Padana	f	parent	17	shadow_first	2	mirror	5	55	mirror	l	1	l
orangutan	Padana	f	parent	17	shadow_first	2	mirror	5	56	base	r	1	r
orangutan	Padana	f	parent	17	shadow_first	2	mirror	5	57	mirror	l	1	l
orangutan	Padana	f	parent	17	shadow_first	2	mirror	5	58	base	r	1	r
orangutan	Padana	f	parent	17	shadow_first	2	mirror	5	59	control	l	1	l
orangutan	Padana	f	parent	17	shadow_first	2	mirror	5	60	mirror	r	1	r
orangutan	Padana	f	parent	17	shadow_first	2	mirror	6	61	base	l	1	l
orangutan	Padana	f	parent	17	shadow_first	2	mirror	6	62	mirror	r	1	r
orangutan	Padana	f	parent	17	shadow_first	2	mirror	6	63	mirror	l	1	l
orangutan	Padana	f	parent	17	shadow_first	2	mirror	6	64	control	r	1	r
orangutan	Padana	f	parent	17	shadow_first	2	mirror	6	65	control	l	0	r
orangutan	Padana	f	parent	17	shadow_first	2	mirror	6	66	mirror	l	1	l
orangutan	Padana	f	parent	17	shadow_first	2	mirror	6	67	mirror	r	1	r
orangutan	Padana	f	parent	17	shadow_first	2	mirror	6	68	base	l	1	l
orangutan	Padana	f	parent	17	shadow_first	2	mirror	6	69	control	r	1	r
orangutan	Padana	f	parent	17	shadow_first	2	mirror	6	70	mirror	r	1	r
orangutan	Padana	f	parent	17	shadow_first	2	mirror	6	71	mirror	l	1	l
orangutan	Padana	f	parent	17	shadow_first	2	mirror	6	72	base	r	1	r
orangutan	Padana	f	parent	17	shadow_first	2	mirror	7	73	base	l	1	l
orangutan	Padana	f	parent	17	shadow_first	2	mirror	7	74	mirror	r	1	r
orangutan	Padana	f	parent	17	shadow_first	2	mirror	7	75	control	r	1	r
orangutan	Padana	f	parent	17	shadow_first	2	mirror	7	76	mirror	l	1	l
orangutan	Padana	f	parent	17	shadow_first	2	mirror	7	77	control	l	0	r
orangutan	Padana	f	parent	17	shadow_first	2	mirror	7	78	mirror	l	1	l
orangutan	Padana	f	parent	17	shadow_first	2	mirror	7	79	base	r	1	r
orangutan	Padana	f	parent	17	shadow_first	2	mirror	7	80	mirror	r	1	r
orangutan	Padana	f	parent	17	shadow_first	2	mirror	7	81	mirror	l	1	l
orangutan	Padana	f	parent	17	shadow_first	2	mirror	7	82	base	l	1	l
orangutan	Padana	f	parent	17	shadow_first	2	mirror	7	83	mirror	r	1	r
orangutan	Padana	f	parent	17	shadow_first	2	mirror	7	84	control	r	1	r
orangutan	Padana	f	parent	17	shadow_first	2	mirror	8	85	control	l	0	r
orangutan	Padana	f	parent	17	shadow_first	2	mirror	8	86	base	l	1	l
orangutan	Padana	f	parent	17	shadow_first	2	mirror	8	87	mirror	r	1	r
orangutan	Padana	f	parent	17	shadow_first	2	mirror	8	88	mirror	l	1	l
orangutan	Padana	f	parent	17	shadow_first	2	mirror	8	89	mirror	l	1	l
orangutan	Padana	f	parent	17	shadow_first	2	mirror	8	90	mirror	r	1	r
orangutan	Padana	f	parent	17	shadow_first	2	mirror	8	91	control	r	1	r
orangutan	Padana	f	parent	17	shadow_first	2	mirror	8	92	base	r	1	r
orangutan	Padana	f	parent	17	shadow_first	2	mirror	8	93	mirror	l	1	l
orangutan	Padana	f	parent	17	shadow_first	2	mirror	8	94	mirror	r	1	r
orangutan	Padana	f	parent	17	shadow_first	2	mirror	8	95	base	l	1	l
orangutan	Padana	f	parent	17	shadow_first	2	mirror	8	96	control	l	0	r
orangutan	Pini	f	parent	26	shadow_first	1	shadow	1	1	shadow	r	1	r
orangutan	Pini	f	parent	26	shadow_first	1	shadow	1	2	base	r	1	r
orangutan	Pini	f	parent	26	shadow_first	1	shadow	1	3	control	r	0	l
orangutan	Pini	f	parent	26	shadow_first	1	shadow	1	4	shadow	l	1	l
orangutan	Pini	f	parent	26	shadow_first	1	shadow	1	5	base	l	1	l
orangutan	Pini	f	parent	26	shadow_first	1	shadow	1	6	control	l	1	l
orangutan	Pini	f	parent	26	shadow_first	1	shadow	1	7	shadow	r	1	r
orangutan	Pini	f	parent	26	shadow_first	1	shadow	1	8	shadow	l	1	l
orangutan	Pini	f	parent	26	shadow_first	1	shadow	1	9	base	l	1	l
orangutan	Pini	f	parent	26	shadow_first	1	shadow	1	10	shadow	l	1	l
orangutan	Pini	f	parent	26	shadow_first	1	shadow	1	11	shadow	r	1	r
orangutan	Pini	f	parent	26	shadow_first	1	shadow	1	12	control	l	1	l
orangutan	Pini	f	parent	26	shadow_first	1	shadow	2	13	shadow	r	1	r
orangutan	Pini	f	parent	26	shadow_first	1	shadow	2	14	control	r	1	r
orangutan	Pini	f	parent	26	shadow_first	1	shadow	2	15	base	r	1	r
orangutan	Pini	f	parent	26	shadow_first	1	shadow	2	16	shadow	l	1	l
orangutan	Pini	f	parent	26	shadow_first	1	shadow	2	17	shadow	l	1	l
orangutan	Pini	f	parent	26	shadow_first	1	shadow	2	18	control	r	0	l
orangutan	Pini	f	parent	26	shadow_first	1	shadow	2	19	base	r	1	r
orangutan	Pini	f	parent	26	shadow_first	1	shadow	2	20	shadow	r	1	r
orangutan	Pini	f	parent	26	shadow_first	1	shadow	2	21	shadow	l	1	l
orangutan	Pini	f	parent	26	shadow_first	1	shadow	2	22	base	l	1	l
orangutan	Pini	f	parent	26	shadow_first	1	shadow	2	23	control	l	1	l
orangutan	Pini	f	parent	26	shadow_first	1	shadow	2	24	shadow	r	1	r
orangutan	Pini	f	parent	26	shadow_first	1	shadow	3	25	shadow	l	1	l
orangutan	Pini	f	parent	26	shadow_first	1	shadow	3	26	control	r	0	l
orangutan	Pini	f	parent	26	shadow_first	1	shadow	3	27	base	l	1	l
orangutan	Pini	f	parent	26	shadow_first	1	shadow	3	28	shadow	r	1	r
orangutan	Pini	f	parent	26	shadow_first	1	shadow	3	29	base	r	1	r
orangutan	Pini	f	parent	26	shadow_first	1	shadow	3	30	control	l	1	l
orangutan	Pini	f	parent	26	shadow_first	1	shadow	3	31	shadow	l	1	l
orangutan	Pini	f	parent	26	shadow_first	1	shadow	3	32	shadow	r	1	r
orangutan	Pini	f	parent	26	shadow_first	1	shadow	3	33	shadow	l	1	l
orangutan	Pini	f	parent	26	shadow_first	1	shadow	3	34	control	l	1	l
orangutan	Pini	f	parent	26	shadow_first	1	shadow	3	35	shadow	r	0	l
orangutan	Pini	f	parent	26	shadow_first	1	shadow	3	36	base	r	1	r
orangutan	Pini	f	parent	26	shadow_first	1	shadow	4	37	base	l	1	l
orangutan	Pini	f	parent	26	shadow_first	1	shadow	4	38	control	r	1	r
orangutan	Pini	f	parent	26	shadow_first	1	shadow	4	39	shadow	l	1	l
orangutan	Pini	f	parent	26	shadow_first	1	shadow	4	40	shadow	r	1	r
orangutan	Pini	f	parent	26	shadow_first	1	shadow	4	41	control	l	0	r
orangutan	Pini	f	parent	26	shadow_first	1	shadow	4	42	base	l	1	l
orangutan	Pini	f	parent	26	shadow_first	1	shadow	4	43	shadow	r	1	r
orangutan	Pini	f	parent	26	shadow_first	1	shadow	4	44	shadow	l	0	r
orangutan	Pini	f	parent	26	shadow_first	1	shadow	4	45	shadow	l	1	l
orangutan	Pini	f	parent	26	shadow_first	1	shadow	4	46	shadow	r	1	r
orangutan	Pini	f	parent	26	shadow_first	1	shadow	4	47	control	r	1	r
orangutan	Pini	f	parent	26	shadow_first	1	shadow	4	48	base	r	1	r
orangutan	Pini	f	parent	26	shadow_first	2	mirror	5	49	mirror	r	1	r
orangutan	Pini	f	parent	26	shadow_first	2	mirror	5	50	mirror	l	1	l
orangutan	Pini	f	parent	26	shadow_first	2	mirror	5	51	base	r	1	r
orangutan	Pini	f	parent	26	shadow_first	2	mirror	5	52	control	l	1	l
orangutan	Pini	f	parent	26	shadow_first	2	mirror	5	53	base	l	1	l
orangutan	Pini	f	parent	26	shadow_first	2	mirror	5	54	mirror	r	1	r
orangutan	Pini	f	parent	26	shadow_first	2	mirror	5	55	mirror	l	1	l
orangutan	Pini	f	parent	26	shadow_first	2	mirror	5	56	control	r	1	r
orangutan	Pini	f	parent	26	shadow_first	2	mirror	5	57	base	l	1	l
orangutan	Pini	f	parent	26	shadow_first	2	mirror	5	58	mirror	l	0	r
orangutan	Pini	f	parent	26	shadow_first	2	mirror	5	59	control	l	1	l
orangutan	Pini	f	parent	26	shadow_first	2	mirror	5	60	mirror	r	1	r
orangutan	Pini	f	parent	26	shadow_first	2	mirror	6	61	control	r	0	l
orangutan	Pini	f	parent	26	shadow_first	2	mirror	6	62	mirror	r	1	r
orangutan	Pini	f	parent	26	shadow_first	2	mirror	6	63	mirror	l	1	l
orangutan	Pini	f	parent	26	shadow_first	2	mirror	6	64	base	r	1	r
orangutan	Pini	f	parent	26	shadow_first	2	mirror	6	65	control	l	0	r
orangutan	Pini	f	parent	26	shadow_first	2	mirror	6	66	mirror	r	1	r
orangutan	Pini	f	parent	26	shadow_first	2	mirror	6	67	base	r	1	r
orangutan	Pini	f	parent	26	shadow_first	2	mirror	6	68	mirror	l	1	l
orangutan	Pini	f	parent	26	shadow_first	2	mirror	6	69	base	l	1	l
orangutan	Pini	f	parent	26	shadow_first	2	mirror	6	70	mirror	l	1	l
orangutan	Pini	f	parent	26	shadow_first	2	mirror	6	71	mirror	r	1	r
orangutan	Pini	f	parent	26	shadow_first	2	mirror	6	72	control	r	1	r
orangutan	Pini	f	parent	26	shadow_first	2	mirror	7	73	control	l	0	r
orangutan	Pini	f	parent	26	shadow_first	2	mirror	7	74	mirror	r	1	r
orangutan	Pini	f	parent	26	shadow_first	2	mirror	7	75	mirror	l	1	l
orangutan	Pini	f	parent	26	shadow_first	2	mirror	7	76	base	r	1	r
orangutan	Pini	f	parent	26	shadow_first	2	mirror	7	77	mirror	r	0	l
orangutan	Pini	f	parent	26	shadow_first	2	mirror	7	78	control	r	1	r
orangutan	Pini	f	parent	26	shadow_first	2	mirror	7	79	base	l	1	l
orangutan	Pini	f	parent	26	shadow_first	2	mirror	7	80	mirror	l	1	l
orangutan	Pini	f	parent	26	shadow_first	2	mirror	7	81	mirror	r	1	r
orangutan	Pini	f	parent	26	shadow_first	2	mirror	7	82	mirror	l	1	l
orangutan	Pini	f	parent	26	shadow_first	2	mirror	7	83	control	r	1	r
orangutan	Pini	f	parent	26	shadow_first	2	mirror	7	84	base	r	1	r
orangutan	Pini	f	parent	26	shadow_first	2	mirror	8	85	mirror	l	0	r
orangutan	Pini	f	parent	26	shadow_first	2	mirror	8	86	control	l	1	l
orangutan	Pini	f	parent	26	shadow_first	2	mirror	8	87	base	l	1	l
orangutan	Pini	f	parent	26	shadow_first	2	mirror	8	88	mirror	r	1	r
orangutan	Pini	f	parent	26	shadow_first	2	mirror	8	89	mirror	l	1	l
orangutan	Pini	f	parent	26	shadow_first	2	mirror	8	90	mirror	r	1	r
orangutan	Pini	f	parent	26	shadow_first	2	mirror	8	91	base	l	1	l
orangutan	Pini	f	parent	26	shadow_first	2	mirror	8	92	control	r	1	r
orangutan	Pini	f	parent	26	shadow_first	2	mirror	8	93	control	l	0	r
orangutan	Pini	f	parent	26	shadow_first	2	mirror	8	94	mirror	r	1	r
orangutan	Pini	f	parent	26	shadow_first	2	mirror	8	95	mirror	l	1	l
orangutan	Pini	f	parent	26	shadow_first	2	mirror	8	96	base	r	1	r
orangutan	Raja	f	parent	11	shadow_first	1	shadow	1	1	shadow	r	0	l
orangutan	Raja	f	parent	11	shadow_first	1	shadow	1	2	base	l	1	l
orangutan	Raja	f	parent	11	shadow_first	1	shadow	1	3	control	r	0	l
orangutan	Raja	f	parent	11	shadow_first	1	shadow	1	4	shadow	l	1	l
orangutan	Raja	f	parent	11	shadow_first	1	shadow	1	5	shadow	r	1	r
orangutan	Raja	f	parent	11	shadow_first	1	shadow	1	6	base	r	1	r
orangutan	Raja	f	parent	11	shadow_first	1	shadow	1	7	control	l	0	r
orangutan	Raja	f	parent	11	shadow_first	1	shadow	1	8	shadow	l	1	l
orangutan	Raja	f	parent	11	shadow_first	1	shadow	1	9	base	l	1	l
orangutan	Raja	f	parent	11	shadow_first	1	shadow	1	10	shadow	l	0	r
orangutan	Raja	f	parent	11	shadow_first	1	shadow	1	11	control	r	1	r
orangutan	Raja	f	parent	11	shadow_first	1	shadow	1	12	shadow	r	1	r
orangutan	Raja	f	parent	11	shadow_first	1	shadow	2	13	control	l	0	r
orangutan	Raja	f	parent	11	shadow_first	1	shadow	2	14	shadow	l	0	r
orangutan	Raja	f	parent	11	shadow_first	1	shadow	2	15	shadow	r	1	r
orangutan	Raja	f	parent	11	shadow_first	1	shadow	2	16	base	r	1	r
orangutan	Raja	f	parent	11	shadow_first	1	shadow	2	17	control	l	0	r
orangutan	Raja	f	parent	11	shadow_first	1	shadow	2	18	base	l	1	l
orangutan	Raja	f	parent	11	shadow_first	1	shadow	2	19	shadow	l	0	r
orangutan	Raja	f	parent	11	shadow_first	1	shadow	2	20	shadow	r	1	r
orangutan	Raja	f	parent	11	shadow_first	1	shadow	2	21	shadow	r	1	r
orangutan	Raja	f	parent	11	shadow_first	1	shadow	2	22	base	r	1	r
orangutan	Raja	f	parent	11	shadow_first	1	shadow	2	23	control	r	1	r
orangutan	Raja	f	parent	11	shadow_first	1	shadow	2	24	shadow	l	0	r
orangutan	Raja	f	parent	11	shadow_first	1	shadow	3	25	shadow	l	0	r
orangutan	Raja	f	parent	11	shadow_first	1	shadow	3	26	control	r	0	l
orangutan	Raja	f	parent	11	shadow_first	1	shadow	3	27	shadow	r	1	r
orangutan	Raja	f	parent	11	shadow_first	1	shadow	3	28	base	l	1	l
orangutan	Raja	f	parent	11	shadow_first	1	shadow	3	29	shadow	l	1	l
orangutan	Raja	f	parent	11	shadow_first	1	shadow	3	30	shadow	r	1	r
orangutan	Raja	f	parent	11	shadow_first	1	shadow	3	31	base	r	1	r
orangutan	Raja	f	parent	11	shadow_first	1	shadow	3	32	control	l	0	r
orangutan	Raja	f	parent	11	shadow_first	1	shadow	3	33	control	r	1	r
orangutan	Raja	f	parent	11	shadow_first	1	shadow	3	34	base	l	1	l
orangutan	Raja	f	parent	11	shadow_first	1	shadow	3	35	shadow	r	0	l
orangutan	Raja	f	parent	11	shadow_first	1	shadow	3	36	shadow	l	0	r
orangutan	Raja	f	parent	11	shadow_first	1	shadow	4	37	shadow	r	1	r
orangutan	Raja	f	parent	11	shadow_first	1	shadow	4	38	base	r	1	r
orangutan	Raja	f	parent	11	shadow_first	1	shadow	4	39	control	l	1	l
orangutan	Raja	f	parent	11	shadow_first	1	shadow	4	40	shadow	l	1	l
orangutan	Raja	f	parent	11	shadow_first	1	shadow	4	41	shadow	r	0	l
orangutan	Raja	f	parent	11	shadow_first	1	shadow	4	42	shadow	l	1	l
orangutan	Raja	f	parent	11	shadow_first	1	shadow	4	43	base	r	1	r
orangutan	Raja	f	parent	11	shadow_first	1	shadow	4	44	control	r	1	r
orangutan	Raja	f	parent	11	shadow_first	1	shadow	4	45	base	l	1	l
orangutan	Raja	f	parent	11	shadow_first	1	shadow	4	46	control	l	0	r
orangutan	Raja	f	parent	11	shadow_first	1	shadow	4	47	shadow	r	1	r
orangutan	Raja	f	parent	11	shadow_first	1	shadow	4	48	shadow	l	1	l
orangutan	Raja	f	parent	11	shadow_first	2	mirror	5	49	mirror	r	1	r
orangutan	Raja	f	parent	11	shadow_first	2	mirror	5	50	control	r	1	r
orangutan	Raja	f	parent	11	shadow_first	2	mirror	5	51	base	r	1	r
orangutan	Raja	f	parent	11	shadow_first	2	mirror	5	52	mirror	l	0	r
orangutan	Raja	f	parent	11	shadow_first	2	mirror	5	53	base	l	0	r
orangutan	Raja	f	parent	11	shadow_first	2	mirror	5	54	mirror	r	1	r
orangutan	Raja	f	parent	11	shadow_first	2	mirror	5	55	control	l	0	r
orangutan	Raja	f	parent	11	shadow_first	2	mirror	5	56	mirror	l	1	l
orangutan	Raja	f	parent	11	shadow_first	2	mirror	5	57	mirror	l	0	r
orangutan	Raja	f	parent	11	shadow_first	2	mirror	5	58	control	r	1	r
orangutan	Raja	f	parent	11	shadow_first	2	mirror	5	59	base	r	1	r
orangutan	Raja	f	parent	11	shadow_first	2	mirror	5	60	mirror	r	1	r
orangutan	Raja	f	parent	11	shadow_first	2	mirror	6	61	base	l	1	l
orangutan	Raja	f	parent	11	shadow_first	2	mirror	6	62	mirror	l	1	l
orangutan	Raja	f	parent	11	shadow_first	2	mirror	6	63	mirror	r	1	r
orangutan	Raja	f	parent	11	shadow_first	2	mirror	6	64	control	l	0	r
orangutan	Raja	f	parent	11	shadow_first	2	mirror	6	65	base	l	1	l
orangutan	Raja	f	parent	11	shadow_first	2	mirror	6	66	control	r	1	r
orangutan	Raja	f	parent	11	shadow_first	2	mirror	6	67	mirror	r	1	r
orangutan	Raja	f	parent	11	shadow_first	2	mirror	6	68	mirror	l	1	l
orangutan	Raja	f	parent	11	shadow_first	2	mirror	6	69	control	l	0	r
orangutan	Raja	f	parent	11	shadow_first	2	mirror	6	70	mirror	l	1	l
orangutan	Raja	f	parent	11	shadow_first	2	mirror	6	71	base	r	1	r
orangutan	Raja	f	parent	11	shadow_first	2	mirror	6	72	mirror	r	1	r
orangutan	Raja	f	parent	11	shadow_first	2	mirror	7	73	mirror	r	1	r
orangutan	Raja	f	parent	11	shadow_first	2	mirror	7	74	control	r	1	r
orangutan	Raja	f	parent	11	shadow_first	2	mirror	7	75	mirror	l	1	l
orangutan	Raja	f	parent	11	shadow_first	2	mirror	7	76	base	r	1	r
orangutan	Raja	f	parent	11	shadow_first	2	mirror	7	77	mirror	l	1	l
orangutan	Raja	f	parent	11	shadow_first	2	mirror	7	78	base	l	1	l
orangutan	Raja	f	parent	11	shadow_first	2	mirror	7	79	control	l	0	r
orangutan	Raja	f	parent	11	shadow_first	2	mirror	7	80	mirror	r	0	l
orangutan	Raja	f	parent	11	shadow_first	2	mirror	7	81	base	r	1	r
orangutan	Raja	f	parent	11	shadow_first	2	mirror	7	82	mirror	l	0	r
orangutan	Raja	f	parent	11	shadow_first	2	mirror	7	83	mirror	r	0	l
orangutan	Raja	f	parent	11	shadow_first	2	mirror	7	84	control	r	0	l
orangutan	Raja	f	parent	11	shadow_first	2	mirror	8	85	base	l	1	l
orangutan	Raja	f	parent	11	shadow_first	2	mirror	8	86	control	l	0	r
orangutan	Raja	f	parent	11	shadow_first	2	mirror	8	87	mirror	r	1	r
orangutan	Raja	f	parent	11	shadow_first	2	mirror	8	88	mirror	l	1	l
orangutan	Raja	f	parent	11	shadow_first	2	mirror	8	89	mirror	r	1	r
orangutan	Raja	f	parent	11	shadow_first	2	mirror	8	90	control	r	0	l
orangutan	Raja	f	parent	11	shadow_first	2	mirror	8	91	base	l	1	l
orangutan	Raja	f	parent	11	shadow_first	2	mirror	8	92	mirror	l	1	l
orangutan	Raja	f	parent	11	shadow_first	2	mirror	8	93	control	l	0	r
orangutan	Raja	f	parent	11	shadow_first	2	mirror	8	94	base	r	1	r
orangutan	Raja	f	parent	11	shadow_first	2	mirror	8	95	mirror	r	1	r
orangutan	Raja	f	parent	11	shadow_first	2	mirror	8	96	mirror	l	1	l
chimpanzee	Sandra	f	parent	21	mirror_first	1	mirror	1	1	mirror	l	1	l
chimpanzee	Sandra	f	parent	21	mirror_first	1	mirror	1	2	control	r	1	r
chimpanzee	Sandra	f	parent	21	mirror_first	1	mirror	1	3	base	l	1	l
chimpanzee	Sandra	f	parent	21	mirror_first	1	mirror	1	4	mirror	r	1	r
chimpanzee	Sandra	f	parent	21	mirror_first	1	mirror	1	5	mirror	r	1	r
chimpanzee	Sandra	f	parent	21	mirror_first	1	mirror	1	6	control	l	1	l
chimpanzee	Sandra	f	parent	21	mirror_first	1	mirror	1	7	base	r	1	r
chimpanzee	Sandra	f	parent	21	mirror_first	1	mirror	1	8	mirror	l	1	l
chimpanzee	Sandra	f	parent	21	mirror_first	1	mirror	1	9	mirror	l	0	r
chimpanzee	Sandra	f	parent	21	mirror_first	1	mirror	1	10	mirror	r	1	r
chimpanzee	Sandra	f	parent	21	mirror_first	1	mirror	1	11	control	l	1	l
chimpanzee	Sandra	f	parent	21	mirror_first	1	mirror	1	12	base	r	1	r
chimpanzee	Sandra	f	parent	21	mirror_first	1	mirror	2	13	control	r	1	r
chimpanzee	Sandra	f	parent	21	mirror_first	1	mirror	2	14	base	l	1	l
chimpanzee	Sandra	f	parent	21	mirror_first	1	mirror	2	15	mirror	l	0	r
chimpanzee	Sandra	f	parent	21	mirror_first	1	mirror	2	16	mirror	r	1	r
chimpanzee	Sandra	f	parent	21	mirror_first	1	mirror	2	17	mirror	r	1	r
chimpanzee	Sandra	f	parent	21	mirror_first	1	mirror	2	18	base	r	1	r
chimpanzee	Sandra	f	parent	21	mirror_first	1	mirror	2	19	control	l	1	l
chimpanzee	Sandra	f	parent	21	mirror_first	1	mirror	2	20	mirror	l	0	r
chimpanzee	Sandra	f	parent	21	mirror_first	1	mirror	2	21	mirror	l	1	l
chimpanzee	Sandra	f	parent	21	mirror_first	1	mirror	2	22	mirror	r	1	r
chimpanzee	Sandra	f	parent	21	mirror_first	1	mirror	2	23	base	l	1	l
chimpanzee	Sandra	f	parent	21	mirror_first	1	mirror	2	24	control	r	1	r
chimpanzee	Sandra	f	parent	21	mirror_first	1	mirror	3	25	control	l	1	l
chimpanzee	Sandra	f	parent	21	mirror_first	1	mirror	3	26	mirror	r	1	r
chimpanzee	Sandra	f	parent	21	mirror_first	1	mirror	3	27	mirror	l	1	l
chimpanzee	Sandra	f	parent	21	mirror_first	1	mirror	3	28	base	l	1	l
chimpanzee	Sandra	f	parent	21	mirror_first	1	mirror	3	29	mirror	r	1	r
chimpanzee	Sandra	f	parent	21	mirror_first	1	mirror	3	30	base	r	1	r
chimpanzee	Sandra	f	parent	21	mirror_first	1	mirror	3	31	control	r	0	l
chimpanzee	Sandra	f	parent	21	mirror_first	1	mirror	3	32	mirror	l	1	l
chimpanzee	Sandra	f	parent	21	mirror_first	1	mirror	3	33	mirror	l	0	r
chimpanzee	Sandra	f	parent	21	mirror_first	1	mirror	3	34	mirror	r	0	l
chimpanzee	Sandra	f	parent	21	mirror_first	1	mirror	3	35	base	r	1	r
chimpanzee	Sandra	f	parent	21	mirror_first	1	mirror	4	36	control	l	0	r
chimpanzee	Sandra	f	parent	21	mirror_first	1	mirror	4	37	mirror	l	1	l
chimpanzee	Sandra	f	parent	21	mirror_first	1	mirror	4	38	mirror	r	1	r
chimpanzee	Sandra	f	parent	21	mirror_first	1	mirror	4	39	base	l	1	l
chimpanzee	Sandra	f	parent	21	mirror_first	1	mirror	4	40	mirror	l	0	r
chimpanzee	Sandra	f	parent	21	mirror_first	1	mirror	4	41	base	l	1	l
chimpanzee	Sandra	f	parent	21	mirror_first	1	mirror	4	42	mirror	r	1	r
chimpanzee	Sandra	f	parent	21	mirror_first	1	mirror	4	43	mirror	l	1	l
chimpanzee	Sandra	f	parent	21	mirror_first	1	mirror	4	44	mirror	r	1	r
chimpanzee	Sandra	f	parent	21	mirror_first	1	mirror	4	45	control	l	1	l
chimpanzee	Sandra	f	parent	21	mirror_first	1	mirror	4	46	base	r	0	l
chimpanzee	Sandra	f	parent	21	mirror_first	1	mirror	4	47	control	r	0	l
chimpanzee	Sandra	f	parent	21	mirror_first	1	mirror	4	48	control	r	1	r
chimpanzee	Sandra	f	parent	21	mirror_first	2	shadow	5	49	shadow	r	1	r
chimpanzee	Sandra	f	parent	21	mirror_first	2	shadow	5	50	shadow	l	1	l
chimpanzee	Sandra	f	parent	21	mirror_first	2	shadow	5	51	base	l	1	l
chimpanzee	Sandra	f	parent	21	mirror_first	2	shadow	5	52	control	r	1	r
chimpanzee	Sandra	f	parent	21	mirror_first	2	shadow	5	53	shadow	l	1	l
chimpanzee	Sandra	f	parent	21	mirror_first	2	shadow	5	54	control	l	0	r
chimpanzee	Sandra	f	parent	21	mirror_first	2	shadow	5	55	shadow	r	1	r
chimpanzee	Sandra	f	parent	21	mirror_first	2	shadow	5	56	base	r	1	r
chimpanzee	Sandra	f	parent	21	mirror_first	2	shadow	5	57	shadow	l	1	l
chimpanzee	Sandra	f	parent	21	mirror_first	2	shadow	5	58	control	l	0	r
chimpanzee	Sandra	f	parent	21	mirror_first	2	shadow	5	59	base	l	1	l
chimpanzee	Sandra	f	parent	21	mirror_first	2	shadow	5	60	shadow	r	1	r
chimpanzee	Sandra	f	parent	21	mirror_first	2	shadow	6	61	base	r	1	r
chimpanzee	Sandra	f	parent	21	mirror_first	2	shadow	6	62	control	r	0	l
chimpanzee	Sandra	f	parent	21	mirror_first	2	shadow	6	63	shadow	l	1	l
chimpanzee	Sandra	f	parent	21	mirror_first	2	shadow	6	64	shadow	r	1	r
chimpanzee	Sandra	f	parent	21	mirror_first	2	shadow	6	65	base	r	1	r
chimpanzee	Sandra	f	parent	21	mirror_first	2	shadow	6	66	shadow	l	1	l
chimpanzee	Sandra	f	parent	21	mirror_first	2	shadow	6	67	shadow	r	1	r
chimpanzee	Sandra	f	parent	21	mirror_first	2	shadow	6	68	control	l	0	r
chimpanzee	Sandra	f	parent	21	mirror_first	2	shadow	6	69	shadow	l	1	l
chimpanzee	Sandra	f	parent	21	mirror_first	2	shadow	6	70	shadow	r	1	r
chimpanzee	Sandra	f	parent	21	mirror_first	2	shadow	6	71	base	l	1	l
chimpanzee	Sandra	f	parent	21	mirror_first	2	shadow	6	72	control	r	1	r
chimpanzee	Sandra	f	parent	21	mirror_first	2	shadow	7	73	base	l	1	l
chimpanzee	Sandra	f	parent	21	mirror_first	2	shadow	7	74	control	l	0	r
chimpanzee	Sandra	f	parent	21	mirror_first	2	shadow	7	75	shadow	r	1	r
chimpanzee	Sandra	f	parent	21	mirror_first	2	shadow	7	76	shadow	l	1	l
chimpanzee	Sandra	f	parent	21	mirror_first	2	shadow	7	77	shadow	r	1	r
chimpanzee	Sandra	f	parent	21	mirror_first	2	shadow	7	78	base	r	1	r
chimpanzee	Sandra	f	parent	21	mirror_first	2	shadow	7	79	shadow	l	1	l
[truncated: 209 more rows]

## Sheet: Exp2
Species	Subject	Sex	Breeding	Age	Order	Order2	Phase	Session	Trial	Condition	correct_side	first_response	chosen_side
chimpanzee	Kara	f	parent	9	shadow_first	1	shadow	1	1	shadow	r	0	l
chimpanzee	Kara	f	parent	9	shadow_first	1	shadow	1	2	shadow	l	1	l
chimpanzee	Kara	f	parent	9	shadow_first	1	shadow	1	3	shadow	l	1	l
chimpanzee	Kara	f	parent	9	shadow_first	1	shadow	1	4	shadow	r	0	l
chimpanzee	Kara	f	parent	9	shadow_first	1	shadow	1	5	base	r	1	r
chimpanzee	Kara	f	parent	9	shadow_first	1	shadow	1	6	base	l	1	l
chimpanzee	Kara	f	parent	9	shadow_first	1	shadow	1	7	control	r	1	r
chimpanzee	Kara	f	parent	9	shadow_first	1	shadow	1	8	shadow	l	1	l
chimpanzee	Kara	f	parent	9	shadow_first	1	shadow	1	9	control	r	1	r
chimpanzee	Kara	f	parent	9	shadow_first	1	shadow	1	10	control	l	0	r
chimpanzee	Kara	f	parent	9	shadow_first	1	shadow	1	11	shadow	r	1	r
chimpanzee	Kara	f	parent	9	shadow_first	1	shadow	1	12	base	l	1	l
chimpanzee	Kara	f	parent	9	shadow_first	1	shadow	2	13	shadow	l	0	r
chimpanzee	Kara	f	parent	9	shadow_first	1	shadow	2	14	shadow	r	1	r
chimpanzee	Kara	f	parent	9	shadow_first	1	shadow	2	15	control	l	0	r
chimpanzee	Kara	f	parent	9	shadow_first	1	shadow	2	16	control	r	1	r
chimpanzee	Kara	f	parent	9	shadow_first	1	shadow	2	17	shadow	l	0	r
chimpanzee	Kara	f	parent	9	shadow_first	1	shadow	2	18	base	l	1	l
chimpanzee	Kara	f	parent	9	shadow_first	1	shadow	2	19	shadow	l	0	r
chimpanzee	Kara	f	parent	9	shadow_first	1	shadow	2	20	base	r	1	r
chimpanzee	Kara	f	parent	9	shadow_first	1	shadow	2	21	control	l	1	l
chimpanzee	Kara	f	parent	9	shadow_first	1	shadow	2	22	shadow	r	1	r
chimpanzee	Kara	f	parent	9	shadow_first	1	shadow	2	23	shadow	r	1	r
chimpanzee	Kara	f	parent	9	shadow_first	1	shadow	2	24	base	r	1	r
chimpanzee	Kara	f	parent	9	shadow_first	1	shadow	3	25	control	l	0	r
chimpanzee	Kara	f	parent	9	shadow_first	1	shadow	3	26	shadow	l	0	r
chimpanzee	Kara	f	parent	9	shadow_first	1	shadow	3	27	base	r	1	r
chimpanzee	Kara	f	parent	9	shadow_first	1	shadow	3	28	shadow	l	0	r
chimpanzee	Kara	f	parent	9	shadow_first	1	shadow	3	29	shadow	r	1	r
chimpanzee	Kara	f	parent	9	shadow_first	1	shadow	3	30	base	l	1	l
chimpanzee	Kara	f	parent	9	shadow_first	1	shadow	3	31	control	r	1	r
chimpanzee	Kara	f	parent	9	shadow_first	1	shadow	3	32	control	r	0	l
chimpanzee	Kara	f	parent	9	shadow_first	1	shadow	3	33	shadow	l	0	r
chimpanzee	Kara	f	parent	9	shadow_first	1	shadow	3	34	shadow	r	1	r
chimpanzee	Kara	f	parent	9	shadow_first	1	shadow	3	35	shadow	r	1	r
chimpanzee	Kara	f	parent	9	shadow_first	1	shadow	3	36	base	l	1	l
chimpanzee	Kara	f	parent	9	shadow_first	1	shadow	4	37	control	r	1	r
chimpanzee	Kara	f	parent	9	shadow_first	1	shadow	4	38	shadow	r	1	r
chimpanzee	Kara	f	parent	9	shadow_first	1	shadow	4	39	shadow	r	1	r
chimpanzee	Kara	f	parent	9	shadow_first	1	shadow	4	40	control	l	0	r
chimpanzee	Kara	f	parent	9	shadow_first	1	shadow	4	41	base	r	1	r
chimpanzee	Kara	f	parent	9	shadow_first	1	shadow	4	42	base	l	1	l
chimpanzee	Kara	f	parent	9	shadow_first	1	shadow	4	43	shadow	r	1	r
chimpanzee	Kara	f	parent	9	shadow_first	1	shadow	4	44	control	l	0	r
chimpanzee	Kara	f	parent	9	shadow_first	1	shadow	4	45	shadow	l	0	r
chimpanzee	Kara	f	parent	9	shadow_first	1	shadow	4	46	shadow	l	0	r
chimpanzee	Kara	f	parent	9	shadow_first	1	shadow	4	47	base	r	1	r
chimpanzee	Kara	f	parent	9	shadow_first	1	shadow	4	48	shadow	l	0	r
chimpanzee	Kara	f	parent	9	shadow_first	2	arbitrary	5	49	arbitrary	l	1	l
chimpanzee	Kara	f	parent	9	shadow_first	2	arbitrary	5	50	base	l	1	l
chimpanzee	Kara	f	parent	9	shadow_first	2	arbitrary	5	51	control	r	0	l
chimpanzee	Kara	f	parent	9	shadow_first	2	arbitrary	5	52	arbitrary	l	0	r
chimpanzee	Kara	f	parent	9	shadow_first	2	arbitrary	5	53	arbitrary	r	0	l
chimpanzee	Kara	f	parent	9	shadow_first	2	arbitrary	5	54	control	l	1	l
chimpanzee	Kara	f	parent	9	shadow_first	2	arbitrary	5	55	base	r	1	r
chimpanzee	Kara	f	parent	9	shadow_first	2	arbitrary	5	56	base	l	1	l
chimpanzee	Kara	f	parent	9	shadow_first	2	arbitrary	5	57	arbitrary	r	1	r
chimpanzee	Kara	f	parent	9	shadow_first	2	arbitrary	5	58	arbitrary	r	1	r
chimpanzee	Kara	f	parent	9	shadow_first	2	arbitrary	5	59	control	r	1	r
chimpanzee	Kara	f	parent	9	shadow_first	2	arbitrary	6	60	control	l	0	r
chimpanzee	Kara	f	parent	9	shadow_first	2	arbitrary	6	61	arbitrary	r	1	r
chimpanzee	Kara	f	parent	9	shadow_first	2	arbitrary	6	62	base	r	1	r
chimpanzee	Kara	f	parent	9	shadow_first	2	arbitrary	6	63	base	l	1	l
chimpanzee	Kara	f	parent	9	shadow_first	2	arbitrary	6	64	arbitrary	l	0	r
chimpanzee	Kara	f	parent	9	shadow_first	2	arbitrary	6	65	arbitrary	r	1	r
chimpanzee	Kara	f	parent	9	shadow_first	2	arbitrary	6	66	base	r	1	r
chimpanzee	Kara	f	parent	9	shadow_first	2	arbitrary	6	67	control	l	0	r
chimpanzee	Kara	f	parent	9	shadow_first	2	arbitrary	6	68	control	r	1	r
chimpanzee	Kara	f	parent	9	shadow_first	2	arbitrary	6	69	arbitrary	r	1	r
chimpanzee	Kara	f	parent	9	shadow_first	2	arbitrary	6	70	arbitrary	l	0	r
chimpanzee	Kara	f	parent	9	shadow_first	2	arbitrary	6	71	arbitrary	l	0	r
chimpanzee	Kara	f	parent	9	shadow_first	2	arbitrary	7	72	arbitrary	r	1	r
chimpanzee	Kara	f	parent	9	shadow_first	2	arbitrary	7	73	control	r	1	r
chimpanzee	Kara	f	parent	9	shadow_first	2	arbitrary	7	74	arbitrary	l	0	r
chimpanzee	Kara	f	parent	9	shadow_first	2	arbitrary	7	75	base	r	1	r
chimpanzee	Kara	f	parent	9	shadow_first	2	arbitrary	7	76	control	r	1	r
chimpanzee	Kara	f	parent	9	shadow_first	2	arbitrary	7	77	arbitrary	l	0	r
chimpanzee	Kara	f	parent	9	shadow_first	2	arbitrary	7	78	base	l	1	l
chimpanzee	Kara	f	parent	9	shadow_first	2	arbitrary	7	79	arbitrary	r	0	l
chimpanzee	Kara	f	parent	9	shadow_first	2	arbitrary	7	80	arbitrary	r	0	l
chimpanzee	Kara	f	parent	9	shadow_first	2	arbitrary	7	81	base	l	1	l
chimpanzee	Kara	f	parent	9	shadow_first	2	arbitrary	7	82	control	l	0	r
chimpanzee	Kara	f	parent	9	shadow_first	2	arbitrary	7	83	arbitrary	l	0	r
chimpanzee	Kara	f	parent	9	shadow_first	2	arbitrary	8	84	arbitrary	l	0	r
chimpanzee	Kara	f	parent	9	shadow_first	2	arbitrary	8	85	base	r	1	r
chimpanzee	Kara	f	parent	9	shadow_first	2	arbitrary	8	86	control	l	0	r
chimpanzee	Kara	f	parent	9	shadow_first	2	arbitrary	8	87	arbitrary	r	1	r
chimpanzee	Kara	f	parent	9	shadow_first	2	arbitrary	8	88	arbitrary	l	0	r
chimpanzee	Kara	f	parent	9	shadow_first	2	arbitrary	8	89	arbitrary	r	1	r
chimpanzee	Kara	f	parent	9	shadow_first	2	arbitrary	8	90	arbitrary	l	0	r
chimpanzee	Kara	f	parent	9	shadow_first	2	arbitrary	8	91	control	l	0	r
chimpanzee	Kara	f	parent	9	shadow_first	2	arbitrary	8	92	base	l	1	l
chimpanzee	Kara	f	parent	9	shadow_first	2	arbitrary	8	93	control	r	1	r
chimpanzee	Kara	f	parent	9	shadow_first	2	arbitrary	8	94	arbitrary	r	1	r
chimpanzee	Kara	f	parent	9	shadow_first	2	arbitrary	8	95	base	r	1	r
chimpanzee	Kara	f	parent	9	shadow_first	2	arbitrary	8	96	arbitrary	l	0	r
chimpanzee	Lobo	m	parent	10	shadow_first	1	shadow	1	1	shadow	l	1	l
chimpanzee	Lobo	m	parent	10	shadow_first	1	shadow	1	2	base	l	1	l
chimpanzee	Lobo	m	parent	10	shadow_first	1	shadow	1	3	control	r	1	r
chimpanzee	Lobo	m	parent	10	shadow_first	1	shadow	1	4	shadow	l	1	l
chimpanzee	Lobo	m	parent	10	shadow_first	1	shadow	1	5	control	r	1	r
chimpanzee	Lobo	m	parent	10	shadow_first	1	shadow	1	6	shadow	l	1	l
chimpanzee	Lobo	m	parent	10	shadow_first	1	shadow	1	7	shadow	r	0	l
chimpanzee	Lobo	m	parent	10	shadow_first	1	shadow	1	8	shadow	r	0	l
chimpanzee	Lobo	m	parent	10	shadow_first	1	shadow	1	9	shadow	r	0	l
chimpanzee	Lobo	m	parent	10	shadow_first	1	shadow	1	10	base	l	0	r
chimpanzee	Lobo	m	parent	10	shadow_first	1	shadow	1	11	control	l	1	l
chimpanzee	Lobo	m	parent	10	shadow_first	1	shadow	1	12	base	r	0	l
chimpanzee	Lobo	m	parent	10	shadow_first	1	shadow	2	13	base	r	1	r
chimpanzee	Lobo	m	parent	10	shadow_first	1	shadow	2	14	shadow	r	0	l
chimpanzee	Lobo	m	parent	10	shadow_first	1	shadow	2	15	control	r	0	l
chimpanzee	Lobo	m	parent	10	shadow_first	1	shadow	2	16	shadow	l	1	l
chimpanzee	Lobo	m	parent	10	shadow_first	1	shadow	2	17	shadow	l	0	r
chimpanzee	Lobo	m	parent	10	shadow_first	1	shadow	2	18	shadow	r	1	r
chimpanzee	Lobo	m	parent	10	shadow_first	1	shadow	2	19	control	l	1	l
chimpanzee	Lobo	m	parent	10	shadow_first	1	shadow	2	20	shadow	l	1	l
chimpanzee	Lobo	m	parent	10	shadow_first	1	shadow	2	21	control	l	0	r
chimpanzee	Lobo	m	parent	10	shadow_first	1	shadow	2	22	base	l	1	l
chimpanzee	Lobo	m	parent	10	shadow_first	1	shadow	2	23	shadow	r	1	r
chimpanzee	Lobo	m	parent	10	shadow_first	1	shadow	2	24	base	r	1	r
chimpanzee	Lobo	m	parent	10	shadow_first	1	shadow	3	25	base	l	1	l
chimpanzee	Lobo	m	parent	10	shadow_first	1	shadow	3	26	control	r	0	l
chimpanzee	Lobo	m	parent	10	shadow_first	1	shadow	3	27	shadow	l	1	l
chimpanzee	Lobo	m	parent	10	shadow_first	1	shadow	3	28	base	l	1	l
chimpanzee	Lobo	m	parent	10	shadow_first	1	shadow	3	29	shadow	r	1	r
chimpanzee	Lobo	m	parent	10	shadow_first	1	shadow	3	30	control	l	0	r
chimpanzee	Lobo	m	parent	10	shadow_first	1	shadow	3	31	base	r	1	r
chimpanzee	Lobo	m	parent	10	shadow_first	1	shadow	3	32	shadow	l	0	r
chimpanzee	Lobo	m	parent	10	shadow_first	1	shadow	3	33	shadow	r	1	r
chimpanzee	Lobo	m	parent	10	shadow_first	1	shadow	3	34	control	r	0	l
chimpanzee	Lobo	m	parent	10	shadow_first	1	shadow	3	35	shadow	l	1	l
chimpanzee	Lobo	m	parent	10	shadow_first	1	shadow	3	36	shadow	r	0	l
chimpanzee	Lobo	m	parent	10	shadow_first	1	shadow	4	37	base	r	1	r
chimpanzee	Lobo	m	parent	10	shadow_first	1	shadow	4	38	shadow	l	1	l
chimpanzee	Lobo	m	parent	10	shadow_first	1	shadow	4	39	shadow	r	1	r
chimpanzee	Lobo	m	parent	10	shadow_first	1	shadow	4	40	control	l	1	l
chimpanzee	Lobo	m	parent	10	shadow_first	1	shadow	4	41	control	l	1	l
chimpanzee	Lobo	m	parent	10	shadow_first	1	shadow	4	42	base	r	1	r
chimpanzee	Lobo	m	parent	10	shadow_first	1	shadow	4	43	shadow	l	1	l
chimpanzee	Lobo	m	parent	10	shadow_first	1	shadow	4	44	shadow	r	0	l
chimpanzee	Lobo	m	parent	10	shadow_first	1	shadow	4	45	control	r	1	r
chimpanzee	Lobo	m	parent	10	shadow_first	1	shadow	4	46	shadow	r	1	r
chimpanzee	Lobo	m	parent	10	shadow_first	1	shadow	4	47	shadow	l	1	l
chimpanzee	Lobo	m	parent	10	shadow_first	1	shadow	4	48	base	l	1	l
chimpanzee	Lobo	m	parent	10	shadow_first	2	arbitrary	5	49	arbitrary	r	1	r
chimpanzee	Lobo	m	parent	10	shadow_first	2	arbitrary	5	50	arbitrary	l	1	l
chimpanzee	Lobo	m	parent	10	shadow_first	2	arbitrary	5	51	control	r	0	l
chimpanzee	Lobo	m	parent	10	shadow_first	2	arbitrary	5	52	control	r	0	l
chimpanzee	Lobo	m	parent	10	shadow_first	2	arbitrary	5	53	base	r	1	r
chimpanzee	Lobo	m	parent	10	shadow_first	2	arbitrary	5	54	arbitrary	l	1	l
chimpanzee	Lobo	m	parent	10	shadow_first	2	arbitrary	5	55	base	l	1	l
chimpanzee	Lobo	m	parent	10	shadow_first	2	arbitrary	5	56	control	l	0	r
chimpanzee	Lobo	m	parent	10	shadow_first	2	arbitrary	5	57	arbitrary	l	0	r
chimpanzee	Lobo	m	parent	10	shadow_first	2	arbitrary	5	58	arbitrary	r	0	l
chimpanzee	Lobo	m	parent	10	shadow_first	2	arbitrary	5	59	base	l	1	l
chimpanzee	Lobo	m	parent	10	shadow_first	2	arbitrary	6	60	arbitrary	r	0	l
chimpanzee	Lobo	m	parent	10	shadow_first	2	arbitrary	6	61	arbitrary	l	0	r
chimpanzee	Lobo	m	parent	10	shadow_first	2	arbitrary	6	62	base	r	1	r
chimpanzee	Lobo	m	parent	10	shadow_first	2	arbitrary	6	63	control	l	1	l
chimpanzee	Lobo	m	parent	10	shadow_first	2	arbitrary	6	64	arbitrary	l	0	r
chimpanzee	Lobo	m	parent	10	shadow_first	2	arbitrary	6	65	arbitrary	l	0	r
chimpanzee	Lobo	m	parent	10	shadow_first	2	arbitrary	6	66	base	r	1	r
chimpanzee	Lobo	m	parent	10	shadow_first	2	arbitrary	6	67	arbitrary	r	1	r
chimpanzee	Lobo	m	parent	10	shadow_first	2	arbitrary	6	68	arbitrary	r	0	l
chimpanzee	Lobo	m	parent	10	shadow_first	2	arbitrary	6	69	control	l	0	r
chimpanzee	Lobo	m	parent	10	shadow_first	2	arbitrary	6	70	arbitrary	r	0	l
chimpanzee	Lobo	m	parent	10	shadow_first	2	arbitrary	6	71	control	r	0	l
chimpanzee	Lobo	m	parent	10	shadow_first	2	arbitrary	7	72	base	l	1	l
chimpanzee	Lobo	m	parent	10	shadow_first	2	arbitrary	7	73	arbitrary	r	1	r
chimpanzee	Lobo	m	parent	10	shadow_first	2	arbitrary	7	74	arbitrary	l	1	l
chimpanzee	Lobo	m	parent	10	shadow_first	2	arbitrary	7	75	control	r	1	r
chimpanzee	Lobo	m	parent	10	shadow_first	2	arbitrary	7	76	base	l	1	l
chimpanzee	Lobo	m	parent	10	shadow_first	2	arbitrary	7	77	arbitrary	r	1	r
chimpanzee	Lobo	m	parent	10	shadow_first	2	arbitrary	7	78	arbitrary	l	1	l
chimpanzee	Lobo	m	parent	10	shadow_first	2	arbitrary	7	79	base	l	1	l
chimpanzee	Lobo	m	parent	10	shadow_first	2	arbitrary	7	80	base	r	1	r
chimpanzee	Lobo	m	parent	10	shadow_first	2	arbitrary	7	81	control	r	1	r
chimpanzee	Lobo	m	parent	10	shadow_first	2	arbitrary	7	82	arbitrary	l	1	l
chimpanzee	Lobo	m	parent	10	shadow_first	2	arbitrary	7	83	control	l	0	r
chimpanzee	Lobo	m	parent	10	shadow_first	2	arbitrary	8	84	arbitrary	r	0	l
chimpanzee	Lobo	m	parent	10	shadow_first	2	arbitrary	8	85	control	l	0	r
chimpanzee	Lobo	m	parent	10	shadow_first	2	arbitrary	8	86	arbitrary	r	0	l
chimpanzee	Lobo	m	parent	10	shadow_first	2	arbitrary	8	87	arbitrary	r	0	l
chimpanzee	Lobo	m	parent	10	shadow_first	2	arbitrary	8	88	arbitrary	l	0	r
chimpanzee	Lobo	m	parent	10	shadow_first	2	arbitrary	8	89	base	r	1	r
chimpanzee	Lobo	m	parent	10	shadow_first	2	arbitrary	8	90	base	r	1	r
chimpanzee	Lobo	m	parent	10	shadow_first	2	arbitrary	8	91	control	l	1	r
chimpanzee	Lobo	m	parent	10	shadow_first	2	arbitrary	8	92	arbitrary	l	1	l
chimpanzee	Lobo	m	parent	10	shadow_first	2	arbitrary	8	93	arbitrary	r	1	r
chimpanzee	Lobo	m	parent	10	shadow_first	2	arbitrary	8	94	control	r	1	r
chimpanzee	Lobo	m	parent	10	shadow_first	2	arbitrary	8	95	arbitrary	l	0	r
chimpanzee	Lobo	m	parent	10	shadow_first	2	arbitrary	8	96	base	l	1	l
chimpanzee	Natascha	f	hand reared	35	shadow_first	1	shadow	1	1	shadow	r	0	l
chimpanzee	Natascha	f	hand reared	35	shadow_first	1	shadow	1	2	base	l	1	l
chimpanzee	Natascha	f	hand reared	35	shadow_first	1	shadow	1	3	control	r	0	l
chimpanzee	Natascha	f	hand reared	35	shadow_first	1	shadow	1	4	base	l	1	l
chimpanzee	Natascha	f	hand reared	35	shadow_first	1	shadow	1	5	base	r	1	r
chimpanzee	Natascha	f	hand reared	35	shadow_first	1	shadow	1	6	shadow	l	1	l
chimpanzee	Natascha	f	hand reared	35	shadow_first	1	shadow	1	7	shadow	r	0	l
chimpanzee	Natascha	f	hand reared	35	shadow_first	1	shadow	1	8	shadow	l	1	l
chimpanzee	Natascha	f	hand reared	35	shadow_first	1	shadow	1	9	control	l	1	l
chimpanzee	Natascha	f	hand reared	35	shadow_first	1	shadow	1	10	control	r	0	l
chimpanzee	Natascha	f	hand reared	35	shadow_first	1	shadow	1	11	shadow	r	0	l
chimpanzee	Natascha	f	hand reared	35	shadow_first	1	shadow	1	12	shadow	l	1	l
chimpanzee	Natascha	f	hand reared	35	shadow_first	1	shadow	2	13	control	r	0	l
chimpanzee	Natascha	f	hand reared	35	shadow_first	1	shadow	2	14	shadow	l	1	l
chimpanzee	Natascha	f	hand reared	35	shadow_first	1	shadow	2	15	shadow	r	0	l
chimpanzee	Natascha	f	hand reared	35	shadow_first	1	shadow	2	16	shadow	r	0	l
chimpanzee	Natascha	f	hand reared	35	shadow_first	1	shadow	2	17	base	r	1	r
chimpanzee	Natascha	f	hand reared	35	shadow_first	1	shadow	2	18	control	l	1	l
chimpanzee	Natascha	f	hand reared	35	shadow_first	1	shadow	2	19	shadow	r	1	r
chimpanzee	Natascha	f	hand reared	35	shadow_first	1	shadow	2	20	control	l	0	r
chimpanzee	Natascha	f	hand reared	35	shadow_first	1	shadow	2	21	base	l	1	l
chimpanzee	Natascha	f	hand reared	35	shadow_first	1	shadow	2	22	base	r	1	r
chimpanzee	Natascha	f	hand reared	35	shadow_first	1	shadow	2	23	shadow	l	1	l
chimpanzee	Natascha	f	hand reared	35	shadow_first	1	shadow	2	24	shadow	l	1	l
chimpanzee	Natascha	f	hand reared	35	shadow_first	1	shadow	3	25	control	l	1	l
chimpanzee	Natascha	f	hand reared	35	shadow_first	1	shadow	3	26	shadow	l	1	l
chimpanzee	Natascha	f	hand reared	35	shadow_first	1	shadow	3	27	shadow	r	1	r
chimpanzee	Natascha	f	hand reared	35	shadow_first	1	shadow	3	28	shadow	l	1	l
chimpanzee	Natascha	f	hand reared	35	shadow_first	1	shadow	3	29	control	r	0	l
chimpanzee	Natascha	f	hand reared	35	shadow_first	1	shadow	3	30	base	l	1	l
chimpanzee	Natascha	f	hand reared	35	shadow_first	1	shadow	3	31	base	r	1	r
chimpanzee	Natascha	f	hand reared	35	shadow_first	1	shadow	3	32	shadow	r	0	l
chimpanzee	Natascha	f	hand reared	35	shadow_first	1	shadow	3	33	shadow	l	1	l
chimpanzee	Natascha	f	hand reared	35	shadow_first	1	shadow	3	34	base	l	1	l
chimpanzee	Natascha	f	hand reared	35	shadow_first	1	shadow	3	35	shadow	r	0	l
chimpanzee	Natascha	f	hand reared	35	shadow_first	1	shadow	3	36	control	r	0	l
chimpanzee	Natascha	f	hand reared	35	shadow_first	1	shadow	4	37	base	l	1	l
chimpanzee	Natascha	f	hand reared	35	shadow_first	1	shadow	4	38	base	r	1	r
chimpanzee	Natascha	f	hand reared	35	shadow_first	1	shadow	4	39	shadow	r	0	l
chimpanzee	Natascha	f	hand reared	35	shadow_first	1	shadow	4	40	shadow	r	1	r
chimpanzee	Natascha	f	hand reared	35	shadow_first	1	shadow	4	41	shadow	l	1	l
chimpanzee	Natascha	f	hand reared	35	shadow_first	1	shadow	4	42	control	l	0	r
chimpanzee	Natascha	f	hand reared	35	shadow_first	1	shadow	4	43	base	r	1	r
chimpanzee	Natascha	f	hand reared	35	shadow_first	1	shadow	4	44	shadow	l	1	l
chimpanzee	Natascha	f	hand reared	35	shadow_first	1	shadow	4	45	control	r	1	r
chimpanzee	Natascha	f	hand reared	35	shadow_first	1	shadow	4	46	control	l	1	l
chimpanzee	Natascha	f	hand reared	35	shadow_first	1	shadow	4	47	shadow	l	1	l
chimpanzee	Natascha	f	hand reared	35	shadow_first	1	shadow	4	48	shadow	r	1	r
chimpanzee	Natascha	f	hand reared	35	shadow_first	2	arbitrary	5	49	arbitrary	l	1	l
chimpanzee	Natascha	f	hand reared	35	shadow_first	2	arbitrary	5	50	arbitrary	r	0	l
chimpanzee	Natascha	f	hand reared	35	shadow_first	2	arbitrary	5	51	base	l	1	l
chimpanzee	Natascha	f	hand reared	35	shadow_first	2	arbitrary	5	52	arbitrary	r	0	r
chimpanzee	Natascha	f	hand reared	35	shadow_first	2	arbitrary	5	53	arbitrary	l	1	l
chimpanzee	Natascha	f	hand reared	35	shadow_first	2	arbitrary	5	54	control	l	1	l
chimpanzee	Natascha	f	hand reared	35	shadow_first	2	arbitrary	5	55	arbitrary	r	0	l
chimpanzee	Natascha	f	hand reared	35	shadow_first	2	arbitrary	5	56	base	r	0	l
chimpanzee	Natascha	f	hand reared	35	shadow_first	2	arbitrary	5	57	control	r	0	l
chimpanzee	Natascha	f	hand reared	35	shadow_first	2	arbitrary	5	58	control	r	0	l
chimpanzee	Natascha	f	hand reared	35	shadow_first	2	arbitrary	5	59	base	l	1	l
chimpanzee	Natascha	f	hand reared	35	shadow_first	2	arbitrary	6	60	arbitrary	l	1	l
chimpanzee	Natascha	f	hand reared	35	shadow_first	2	arbitrary	6	61	arbitrary	r	0	l
chimpanzee	Natascha	f	hand reared	35	shadow_first	2	arbitrary	6	62	arbitrary	l	1	l
chimpanzee	Natascha	f	hand reared	35	shadow_first	2	arbitrary	6	63	control	r	0	l
chimpanzee	Natascha	f	hand reared	35	shadow_first	2	arbitrary	6	64	arbitrary	r	0	l
chimpanzee	Natascha	f	hand reared	35	shadow_first	2	arbitrary	6	65	base	l	1	l
chimpanzee	Natascha	f	hand reared	35	shadow_first	2	arbitrary	6	66	arbitrary	r	0	l
chimpanzee	Natascha	f	hand reared	35	shadow_first	2	arbitrary	6	67	arbitrary	l	1	l
chimpanzee	Natascha	f	hand reared	35	shadow_first	2	arbitrary	6	68	base	r	1	r
chimpanzee	Natascha	f	hand reared	35	shadow_first	2	arbitrary	6	69	arbitrary	l	1	l
chimpanzee	Natascha	f	hand reared	35	shadow_first	2	arbitrary	6	70	base	r	1	r
chimpanzee	Natascha	f	hand reared	35	shadow_first	2	arbitrary	6	71	control	l	1	l
chimpanzee	Natascha	f	hand reared	35	shadow_first	2	arbitrary	7	72	control	l	1	l
chimpanzee	Natascha	f	hand reared	35	shadow_first	2	arbitrary	7	73	base	r	1	r
chimpanzee	Natascha	f	hand reared	35	shadow_first	2	arbitrary	7	74	base	l	1	l
chimpanzee	Natascha	f	hand reared	35	shadow_first	2	arbitrary	7	75	control	r	0	l
chimpanzee	Natascha	f	hand reared	35	shadow_first	2	arbitrary	7	76	arbitrary	r	0	l
chimpanzee	Natascha	f	hand reared	35	shadow_first	2	arbitrary	7	77	arbitrary	r	0	l
chimpanzee	Natascha	f	hand reared	35	shadow_first	2	arbitrary	7	78	arbitrary	l	1	l
chimpanzee	Natascha	f	hand reared	35	shadow_first	2	arbitrary	7	79	base	l	1	l
chimpanzee	Natascha	f	hand reared	35	shadow_first	2	arbitrary	7	80	arbitrary	l	1	l
chimpanzee	Natascha	f	hand reared	35	shadow_first	2	arbitrary	7	81	control	r	0	l
chimpanzee	Natascha	f	hand reared	35	shadow_first	2	arbitrary	7	82	arbitrary	r	0	l
chimpanzee	Natascha	f	hand reared	35	shadow_first	2	arbitrary	7	83	control	l	1	l
chimpanzee	Natascha	f	hand reared	35	shadow_first	2	arbitrary	8	84	arbitrary	l	1	l
chimpanzee	Natascha	f	hand reared	35	shadow_first	2	arbitrary	8	85	arbitrary	r	0	l
chimpanzee	Natascha	f	hand reared	35	shadow_first	2	arbitrary	8	86	arbitrary	l	1	l
chimpanzee	Natascha	f	hand reared	35	shadow_first	2	arbitrary	8	87	control	l	1	l
chimpanzee	Natascha	f	hand reared	35	shadow_first	2	arbitrary	8	88	base	r	0	l
chimpanzee	Natascha	f	hand reared	35	shadow_first	2	arbitrary	8	89	base	l	1	l
chimpanzee	Natascha	f	hand reared	35	shadow_first	2	arbitrary	8	90	control	l	1	l
chimpanzee	Natascha	f	hand reared	35	shadow_first	2	arbitrary	8	91	base	r	1	r
chimpanzee	Natascha	f	hand reared	35	shadow_first	2	arbitrary	8	92	control	r	0	l
chimpanzee	Natascha	f	hand reared	35	shadow_first	2	arbitrary	8	93	arbitrary	l	1	l
chimpanzee	Natascha	f	hand reared	35	shadow_first	2	arbitrary	8	94	arbitrary	r	0	l
chimpanzee	Natascha	f	hand reared	35	shadow_first	2	arbitrary	8	95	arbitrary	l	1	l
chimpanzee	Natascha	f	hand reared	35	shadow_first	2	arbitrary	8	96	arbitrary	r	0	l
chimpanzee	Ulla	f	hand reared	37	shadow_first	1	shadow	1	1	shadow	r	0	l
chimpanzee	Ulla	f	hand reared	37	shadow_first	1	shadow	1	2	shadow	l	0	r
chimpanzee	Ulla	f	hand reared	37	shadow_first	1	shadow	1	3	base	r	1	r
chimpanzee	Ulla	f	hand reared	37	shadow_first	1	shadow	1	4	control	l	1	l
chimpanzee	Ulla	f	hand reared	37	shadow_first	1	shadow	1	5	control	r	1	r
chimpanzee	Ulla	f	hand reared	37	shadow_first	1	shadow	1	6	shadow	r	1	r
chimpanzee	Ulla	f	hand reared	37	shadow_first	1	shadow	1	7	shadow	l	1	l
chimpanzee	Ulla	f	hand reared	37	shadow_first	1	shadow	1	8	base	l	1	l
chimpanzee	Ulla	f	hand reared	37	shadow_first	1	shadow	1	9	shadow	r	1	r
chimpanzee	Ulla	f	hand reared	37	shadow_first	1	shadow	1	10	control	l	1	l
chimpanzee	Ulla	f	hand reared	37	shadow_first	1	shadow	1	11	base	l	1	l
chimpanzee	Ulla	f	hand reared	37	shadow_first	1	shadow	1	12	shadow	l	0	r
chimpanzee	Ulla	f	hand reared	37	shadow_first	1	shadow	2	13	shadow	r	0	l
chimpanzee	Ulla	f	hand reared	37	shadow_first	1	shadow	2	14	control	r	1	r
chimpanzee	Ulla	f	hand reared	37	shadow_first	1	shadow	2	15	base	r	1	r
chimpanzee	Ulla	f	hand reared	37	shadow_first	1	shadow	2	16	shadow	l	1	l
chimpanzee	Ulla	f	hand reared	37	shadow_first	1	shadow	2	17	base	r	1	r
chimpanzee	Ulla	f	hand reared	37	shadow_first	1	shadow	2	18	shadow	l	0	r
chimpanzee	Ulla	f	hand reared	37	shadow_first	1	shadow	2	19	shadow	r	1	r
chimpanzee	Ulla	f	hand reared	37	shadow_first	1	shadow	2	20	control	r	1	r
chimpanzee	Ulla	f	hand reared	37	shadow_first	1	shadow	2	21	shadow	l	0	r
chimpanzee	Ulla	f	hand reared	37	shadow_first	1	shadow	2	22	control	l	0	r
chimpanzee	Ulla	f	hand reared	37	shadow_first	1	shadow	2	23	shadow	r	0	l
chimpanzee	Ulla	f	hand reared	37	shadow_first	1	shadow	2	24	base	l	0	r
chimpanzee	Ulla	f	hand reared	37	shadow_first	1	shadow	3	25	shadow	r	1	r
chimpanzee	Ulla	f	hand reared	37	shadow_first	1	shadow	3	26	shadow	l	0	r
chimpanzee	Ulla	f	hand reared	37	shadow_first	1	shadow	3	27	control	r	1	r
chimpanzee	Ulla	f	hand reared	37	shadow_first	1	shadow	3	28	base	r	1	r
chimpanzee	Ulla	f	hand reared	37	shadow_first	1	shadow	3	29	base	l	1	l
chimpanzee	Ulla	f	hand reared	37	shadow_first	1	shadow	3	30	shadow	r	1	r
chimpanzee	Ulla	f	hand reared	37	shadow_first	1	shadow	3	31	control	l	0	r
chimpanzee	Ulla	f	hand reared	37	shadow_first	1	shadow	3	32	shadow	l	1	l
chimpanzee	Ulla	f	hand reared	37	shadow_first	1	shadow	3	33	shadow	r	1	r
chimpanzee	Ulla	f	hand reared	37	shadow_first	1	shadow	3	34	base	l	1	l
chimpanzee	Ulla	f	hand reared	37	shadow_first	1	shadow	3	35	control	r	1	r
chimpanzee	Ulla	f	hand reared	37	shadow_first	1	shadow	3	36	shadow	l	0	r
chimpanzee	Ulla	f	hand reared	37	shadow_first	1	shadow	4	37	base	r	1	r
chimpanzee	Ulla	f	hand reared	37	shadow_first	1	shadow	4	38	shadow	r	0	l
chimpanzee	Ulla	f	hand reared	37	shadow_first	1	shadow	4	39	control	l	0	r
chimpanzee	Ulla	f	hand reared	37	shadow_first	1	shadow	4	40	control	l	1	l
chimpanzee	Ulla	f	hand reared	37	shadow_first	1	shadow	4	41	shadow	r	1	r
chimpanzee	Ulla	f	hand reared	37	shadow_first	1	shadow	4	42	shadow	l	0	r
chimpanzee	Ulla	f	hand reared	37	shadow_first	1	shadow	4	43	base	r	1	r
chimpanzee	Ulla	f	hand reared	37	shadow_first	1	shadow	4	44	base	l	0	r
chimpanzee	Ulla	f	hand reared	37	shadow_first	1	shadow	4	45	shadow	r	1	r
chimpanzee	Ulla	f	hand reared	37	shadow_first	1	shadow	4	46	shadow	l	0	r
chimpanzee	Ulla	f	hand reared	37	shadow_first	1	shadow	4	47	control	r	1	r
chimpanzee	Ulla	f	hand reared	37	shadow_first	1	shadow	4	48	shadow	l	1	l
chimpanzee	Ulla	f	hand reared	37	shadow_first	2	arbitrary	5	49	base	l	0	r
chimpanzee	Ulla	f	hand reared	37	shadow_first	2	arbitrary	5	50	control	l	0	r
chimpanzee	Ulla	f	hand reared	37	shadow_first	2	arbitrary	5	51	arbitrary	l	1	l
chimpanzee	Ulla	f	hand reared	37	shadow_first	2	arbitrary	5	52	arbitrary	r	0	l
chimpanzee	Ulla	f	hand reared	37	shadow_first	2	arbitrary	5	53	base	r	1	r
chimpanzee	Ulla	f	hand reared	37	shadow_first	2	arbitrary	5	54	control	r	1	r
chimpanzee	Ulla	f	hand reared	37	shadow_first	2	arbitrary	5	55	arbitrary	l	0	r
chimpanzee	Ulla	f	hand reared	37	shadow_first	2	arbitrary	5	56	arbitrary	r	1	r
chimpanzee	Ulla	f	hand reared	37	shadow_first	2	arbitrary	5	57	control	l	0	r
chimpanzee	Ulla	f	hand reared	37	shadow_first	2	arbitrary	5	58	arbitrary	l	1	l
chimpanzee	Ulla	f	hand reared	37	shadow_first	2	arbitrary	5	59	base	r	1	r
chimpanzee	Ulla	f	hand reared	37	shadow_first	2	arbitrary	6	60	arbitrary	r	1	r
chimpanzee	Ulla	f	hand reared	37	shadow_first	2	arbitrary	6	61	base	l	1	l
chimpanzee	Ulla	f	hand reared	37	shadow_first	2	arbitrary	6	62	arbitrary	r	0	l
chimpanzee	Ulla	f	hand reared	37	shadow_first	2	arbitrary	6	63	control	r	1	r
chimpanzee	Ulla	f	hand reared	37	shadow_first	2	arbitrary	6	64	arbitrary	l	1	l
chimpanzee	Ulla	f	hand reared	37	shadow_first	2	arbitrary	6	65	arbitrary	r	1	r
chimpanzee	Ulla	f	hand reared	37	shadow_first	2	arbitrary	6	66	arbitrary	l	0	r
chimpanzee	Ulla	f	hand reared	37	shadow_first	2	arbitrary	6	67	control	l	0	r
chimpanzee	Ulla	f	hand reared	37	shadow_first	2	arbitrary	6	68	base	l	0	r
chimpanzee	Ulla	f	hand reared	37	shadow_first	2	arbitrary	6	69	base	r	1	r
chimpanzee	Ulla	f	hand reared	37	shadow_first	2	arbitrary	6	70	arbitrary	r	1	r
chimpanzee	Ulla	f	hand reared	37	shadow_first	2	arbitrary	6	71	arbitrary	l	0	r
chimpanzee	Ulla	f	hand reared	37	shadow_first	2	arbitrary	7	72	control	r	1	r
chimpanzee	Ulla	f	hand reared	37	shadow_first	2	arbitrary	7	73	control	l	0	r
chimpanzee	Ulla	f	hand reared	37	shadow_first	2	arbitrary	7	74	base	l	1	l
chimpanzee	Ulla	f	hand reared	37	shadow_first	2	arbitrary	7	75	arbitrary	r	1	r
chimpanzee	Ulla	f	hand reared	37	shadow_first	2	arbitrary	7	76	arbitrary	l	0	r
chimpanzee	Ulla	f	hand reared	37	shadow_first	2	arbitrary	7	77	base	r	1	r
chimpanzee	Ulla	f	hand reared	37	shadow_first	2	arbitrary	7	78	arbitrary	l	0	r
chimpanzee	Ulla	f	hand reared	37	shadow_first	2	arbitrary	7	79	control	r	1	r
chimpanzee	Ulla	f	hand reared	37	shadow_first	2	arbitrary	7	80	arbitrary	r	1	r
chimpanzee	Ulla	f	hand reared	37	shadow_first	2	arbitrary	7	81	arbitrary	l	0	r
chimpanzee	Ulla	f	hand reared	37	shadow_first	2	arbitrary	7	82	control	l	0	r
chimpanzee	Ulla	f	hand reared	37	shadow_first	2	arbitrary	7	83	base	r	1	r
chimpanzee	Ulla	f	hand reared	37	shadow_first	2	arbitrary	8	84	arbitrary	r	1	r
chimpanzee	Ulla	f	hand reared	37	shadow_first	2	arbitrary	8	85	arbitrary	l	0	r
chimpanzee	Ulla	f	hand reared	37	shadow_first	2	arbitrary	8	86	base	l	1	l
chimpanzee	Ulla	f	hand reared	37	shadow_first	2	arbitrary	8	87	control	r	1	r
chimpanzee	Ulla	f	hand reared	37	shadow_first	2	arbitrary	8	88	arbitrary	r	1	r
chimpanzee	Ulla	f	hand reared	37	shadow_first	2	arbitrary	8	89	arbitrary	l	0	r
chimpanzee	Ulla	f	hand reared	37	shadow_first	2	arbitrary	8	90	arbitrary	r	1	r
chimpanzee	Ulla	f	hand reared	37	shadow_first	2	arbitrary	8	91	base	r	1	r
chimpanzee	Ulla	f	hand reared	37	shadow_first	2	arbitrary	8	92	control	l	0	r
chimpanzee	Ulla	f	hand reared	37	shadow_first	2	arbitrary	8	93	control	r	1	r
chimpanzee	Ulla	f	hand reared	37	shadow_first	2	arbitrary	8	94	base	l	0	r
chimpanzee	Ulla	f	hand reared	37	shadow_first	2	arbitrary	8	95	arbitrary	l	0	r
chimpanzee	Ulla	f	hand reared	37	shadow_first	2	arbitrary	8	96	arbitrary	r	1	r
chimpanzee	Robert	m	hand reared	39	shadow_first	1	shadow	1	1	shadow	r	1	r
chimpanzee	Robert	m	hand reared	39	shadow_first	1	shadow	1	2	shadow	l	1	l
chimpanzee	Robert	m	hand reared	39	shadow_first	1	shadow	1	3	base	r	1	r
chimpanzee	Robert	m	hand reared	39	shadow_first	1	shadow	1	4	control	l	1	l
chimpanzee	Robert	m	hand reared	39	shadow_first	1	shadow	1	5	control	r	0	l
chimpanzee	Robert	m	hand reared	39	shadow_first	1	shadow	1	6	shadow	l	0	r
chimpanzee	Robert	m	hand reared	39	shadow_first	1	shadow	1	7	base	l	1	l
chimpanzee	Robert	m	hand reared	39	shadow_first	1	shadow	1	8	shadow	r	0	l
chimpanzee	Robert	m	hand reared	39	shadow_first	1	shadow	1	9	base	r	1	r
chimpanzee	Robert	m	hand reared	39	shadow_first	1	shadow	1	10	shadow	l	0	r
chimpanzee	Robert	m	hand reared	39	shadow_first	1	shadow	1	11	control	r	0	l
chimpanzee	Robert	m	hand reared	39	shadow_first	1	shadow	1	12	shadow	r	1	r
chimpanzee	Robert	m	hand reared	39	shadow_first	1	shadow	2	13	control	l	1	l
chimpanzee	Robert	m	hand reared	39	shadow_first	1	shadow	2	14	shadow	l	0	r
chimpanzee	Robert	m	hand reared	39	shadow_first	1	shadow	2	15	shadow	r	1	r
chimpanzee	Robert	m	hand reared	39	shadow_first	1	shadow	2	16	base	l	0	r
chimpanzee	Robert	m	hand reared	39	shadow_first	1	shadow	2	17	control	l	1	l
chimpanzee	Robert	m	hand reared	39	shadow_first	1	shadow	2	18	base	r	1	r
chimpanzee	Robert	m	hand reared	39	shadow_first	1	shadow	2	19	shadow	r	1	r
chimpanzee	Robert	m	hand reared	39	shadow_first	1	shadow	2	20	shadow	l	0	r
chimpanzee	Robert	m	hand reared	39	shadow_first	1	shadow	2	21	shadow	l	0	r
chimpanzee	Robert	m	hand reared	39	shadow_first	1	shadow	2	22	control	r	1	r
chimpanzee	Robert	m	hand reared	39	shadow_first	1	shadow	2	23	shadow	r	0	l
chimpanzee	Robert	m	hand reared	39	shadow_first	1	shadow	2	24	base	l	1	l
chimpanzee	Robert	m	hand reared	39	shadow_first	1	shadow	3	25	shadow	r	1	r
chimpanzee	Robert	m	hand reared	39	shadow_first	1	shadow	3	26	shadow	l	1	l
chimpanzee	Robert	m	hand reared	39	shadow_first	1	shadow	3	27	base	r	1	r
chimpanzee	Robert	m	hand reared	39	shadow_first	1	shadow	3	28	control	r	0	l
chimpanzee	Robert	m	hand reared	39	shadow_first	1	shadow	3	29	control	l	0	r
chimpanzee	Robert	m	hand reared	39	shadow_first	1	shadow	3	30	shadow	l	1	l
chimpanzee	Robert	m	hand reared	39	shadow_first	1	shadow	3	31	base	l	1	l
chimpanzee	Robert	m	hand reared	39	shadow_first	1	shadow	3	32	shadow	r	1	r
chimpanzee	Robert	m	hand reared	39	shadow_first	1	shadow	3	33	base	r	1	r
chimpanzee	Robert	m	hand reared	39	shadow_first	1	shadow	3	34	shadow	l	0	r
chimpanzee	Robert	m	hand reared	39	shadow_first	1	shadow	3	35	control	r	1	r
chimpanzee	Robert	m	hand reared	39	shadow_first	1	shadow	3	36	shadow	r	1	r
chimpanzee	Robert	m	hand reared	39	shadow_first	1	shadow	4	37	control	l	0	r
chimpanzee	Robert	m	hand reared	39	shadow_first	1	shadow	4	38	shadow	l	0	r
chimpanzee	Robert	m	hand reared	39	shadow_first	1	shadow	4	39	shadow	r	0	l
chimpanzee	Robert	m	hand reared	39	shadow_first	1	shadow	4	40	base	l	0	r
chimpanzee	Robert	m	hand reared	39	shadow_first	1	shadow	4	41	control	r	0	l
chimpanzee	Robert	m	hand reared	39	shadow_first	1	shadow	4	42	base	l	0	r
chimpanzee	Robert	m	hand reared	39	shadow_first	1	shadow	4	43	shadow	r	0	l
chimpanzee	Robert	m	hand reared	39	shadow_first	1	shadow	4	44	shadow	l	0	r
chimpanzee	Robert	m	hand reared	39	shadow_first	1	shadow	4	45	shadow	l	1	l
chimpanzee	Robert	m	hand reared	39	shadow_first	1	shadow	4	46	control	l	0	r
chimpanzee	Robert	m	hand reared	39	shadow_first	1	shadow	4	47	shadow	r	1	r
chimpanzee	Robert	m	hand reared	39	shadow_first	1	shadow	4	48	base	r	1	r
chimpanzee	Robert	m	hand reared	39	shadow_first	2	arbitrary	5	49	arbitrary	l	1	l
chimpanzee	Robert	m	hand reared	39	shadow_first	2	arbitrary	5	50	base	r	1	r
chimpanzee	Robert	m	hand reared	39	shadow_first	2	arbitrary	5	51	arbitrary	r	1	r
chimpanzee	Robert	m	hand reared	39	shadow_first	2	arbitrary	5	52	control	r	1	r
chimpanzee	Robert	m	hand reared	39	shadow_first	2	arbitrary	5	53	arbitrary	r	1	r
chimpanzee	Robert	m	hand reared	39	shadow_first	2	arbitrary	5	54	arbitrary	l	1	l
chimpanzee	Robert	m	hand reared	39	shadow_first	2	arbitrary	5	55	base	l	0	r
chimpanzee	Robert	m	hand reared	39	shadow_first	2	arbitrary	5	56	control	l	0	r
chimpanzee	Robert	m	hand reared	39	shadow_first	2	arbitrary	5	57	arbitrary	l	0	r
chimpanzee	Robert	m	hand reared	39	shadow_first	2	arbitrary	5	58	base	r	1	r
chimpanzee	Robert	m	hand reared	39	shadow_first	2	arbitrary	5	59	arbitrary	r	1	r
chimpanzee	Robert	m	hand reared	39	shadow_first	2	arbitrary	6	60	control	r	1	r
chimpanzee	Robert	m	hand reared	39	shadow_first	2	arbitrary	6	61	arbitrary	r	0	l
chimpanzee	Robert	m	hand reared	39	shadow_first	2	arbitrary	6	62	arbitrary	l	0	r
chimpanzee	Robert	m	hand reared	39	shadow_first	2	arbitrary	6	63	control	l	0	r
chimpanzee	Robert	m	hand reared	39	shadow_first	2	arbitrary	6	64	base	l	1	l
chimpanzee	Robert	m	hand reared	39	shadow_first	2	arbitrary	6	65	arbitrary	r	1	r
chimpanzee	Robert	m	hand reared	39	shadow_first	2	arbitrary	6	66	control	r	1	r
chimpanzee	Robert	m	hand reared	39	shadow_first	2	arbitrary	6	67	base	l	0	r
chimpanzee	Robert	m	hand reared	39	shadow_first	2	arbitrary	6	68	arbitrary	l	0	r
chimpanzee	Robert	m	hand reared	39	shadow_first	2	arbitrary	6	69	control	l	1	l
chimpanzee	Robert	m	hand reared	39	shadow_first	2	arbitrary	6	70	arbitrary	r	1	r
chimpanzee	Robert	m	hand reared	39	shadow_first	2	arbitrary	6	71	base	r	1	r
chimpanzee	Robert	m	hand reared	39	shadow_first	2	arbitrary	7	72	arbitrary	l	0	r
chimpanzee	Robert	m	hand reared	39	shadow_first	2	arbitrary	7	73	arbitrary	l	0	r
chimpanzee	Robert	m	hand reared	39	shadow_first	2	arbitrary	7	74	control	r	0	l
chimpanzee	Robert	m	hand reared	39	shadow_first	2	arbitrary	7	75	base	r	1	r
chimpanzee	Robert	m	hand reared	39	shadow_first	2	arbitrary	7	76	arbitrary	r	0	l
chimpanzee	Robert	m	hand reared	39	shadow_first	2	arbitrary	7	77	control	l	0	r
chimpanzee	Robert	m	hand reared	39	shadow_first	2	arbitrary	7	78	base	l	0	r
chimpanzee	Robert	m	hand reared	39	shadow_first	2	arbitrary	7	79	control	r	1	r
chimpanzee	Robert	m	hand reared	39	shadow_first	2	arbitrary	7	80	base	r	1	r
chimpanzee	Robert	m	hand reared	39	shadow_first	2	arbitrary	7	81	arbitrary	r	1	r
chimpanzee	Robert	m	hand reared	39	shadow_first	2	arbitrary	7	82	arbitrary	l	0	r
chimpanzee	Robert	m	hand reared	39	shadow_first	2	arbitrary	7	83	arbitrary	r	1	r
chimpanzee	Robert	m	hand reared	39	shadow_first	2	arbitrary	8	84	base	l	1	l
chimpanzee	Robert	m	hand reared	39	shadow_first	2	arbitrary	8	85	control	l	0	r
chimpanzee	Robert	m	hand reared	39	shadow_first	2	arbitrary	8	86	arbitrary	l	0	r
chimpanzee	Robert	m	hand reared	39	shadow_first	2	arbitrary	8	87	base	l	0	r
chimpanzee	Robert	m	hand reared	39	shadow_first	2	arbitrary	8	88	control	r	1	r
chimpanzee	Robert	m	hand reared	39	shadow_first	2	arbitrary	8	89	arbitrary	l	0	r
chimpanzee	Robert	m	hand reared	39	shadow_first	2	arbitrary	8	90	arbitrary	r	1	r
chimpanzee	Robert	m	hand reared	39	shadow_first	2	arbitrary	8	91	control	l	0	r
chimpanzee	Robert	m	hand reared	39	shadow_first	2	arbitrary	8	92	base	r	1	r
chimpanzee	Robert	m	hand reared	39	shadow_first	2	arbitrary	8	93	arbitrary	l	0	r
chimpanzee	Robert	m	hand reared	39	shadow_first	2	arbitrary	8	94	arbitrary	r	1	r
chimpanzee	Robert	m	hand reared	39	shadow_first	2	arbitrary	8	95	arbitrary	l	0	r
chimpanzee	Robert	m	hand reared	39	shadow_first	2	arbitrary	8	96	arbitrary	r	0	l
chimpanzee	Kofi	m	parent	9	arbitrary_first	1	arbitrary	1	1	arbitrary	r	1	r
chimpanzee	Kofi	m	parent	9	arbitrary_first	1	arbitrary	1	2	base	l	0	r
chimpanzee	Kofi	m	parent	9	arbitrary_first	1	arbitrary	1	3	control	l	0	r
chimpanzee	Kofi	m	parent	9	arbitrary_first	1	arbitrary	1	4	arbitrary	l	0	r
chimpanzee	Kofi	m	parent	9	arbitrary_first	1	arbitrary	1	5	arbitrary	r	1	r
chimpanzee	Kofi	m	parent	9	arbitrary_first	1	arbitrary	1	6	control	r	1	r
chimpanzee	Kofi	m	parent	9	arbitrary_first	1	arbitrary	1	7	base	r	1	r
chimpanzee	Kofi	m	parent	9	arbitrary_first	1	arbitrary	1	8	base	l	0	r
chimpanzee	Kofi	m	parent	9	arbitrary_first	1	arbitrary	1	9	arbitrary	l	0	r
chimpanzee	Kofi	m	parent	9	arbitrary_first	1	arbitrary	1	10	arbitrary	r	1	r
chimpanzee	Kofi	m	parent	9	arbitrary_first	1	arbitrary	1	11	control	l	0	r
chimpanzee	Kofi	m	parent	9	arbitrary_first	1	arbitrary	1	12	arbitrary	r	1	r
chimpanzee	Kofi	m	parent	9	arbitrary_first	1	arbitrary	2	13	control	r	1	r
chimpanzee	Kofi	m	parent	9	arbitrary_first	1	arbitrary	2	14	arbitrary	l	0	r
chimpanzee	Kofi	m	parent	9	arbitrary_first	1	arbitrary	2	15	base	r	1	r
chimpanzee	Kofi	m	parent	9	arbitrary_first	1	arbitrary	2	16	arbitrary	l	0	r
chimpanzee	Kofi	m	parent	9	arbitrary_first	1	arbitrary	2	17	arbitrary	r	1	r
chimpanzee	Kofi	m	parent	9	arbitrary_first	1	arbitrary	2	18	base	l	1	l
chimpanzee	Kofi	m	parent	9	arbitrary_first	1	arbitrary	2	19	control	r	0	l
chimpanzee	Kofi	m	parent	9	arbitrary_first	1	arbitrary	2	20	arbitrary	l	1	l
chimpanzee	Kofi	m	parent	9	arbitrary_first	1	arbitrary	2	21	base	r	1	r
chimpanzee	Kofi	m	parent	9	arbitrary_first	1	arbitrary	2	22	arbitrary	r	1	r
chimpanzee	Kofi	m	parent	9	arbitrary_first	1	arbitrary	2	23	control	l	0	r
chimpanzee	Kofi	m	parent	9	arbitrary_first	1	arbitrary	2	24	arbitrary	l	0	r
chimpanzee	Kofi	m	parent	9	arbitrary_first	1	arbitrary	3	25	arbitrary	r	1	r
chimpanzee	Kofi	m	parent	9	arbitrary_first	1	arbitrary	3	26	control	r	1	r
chimpanzee	Kofi	m	parent	9	arbitrary_first	1	arbitrary	3	27	base	l	1	l
chimpanzee	Kofi	m	parent	9	arbitrary_first	1	arbitrary	3	28	arbitrary	l	0	r
chimpanzee	Kofi	m	parent	9	arbitrary_first	1	arbitrary	3	29	base	r	1	r
chimpanzee	Kofi	m	parent	9	arbitrary_first	1	arbitrary	3	30	control	l	0	r
chimpanzee	Kofi	m	parent	9	arbitrary_first	1	arbitrary	3	31	arbitrary	r	1	r
chimpanzee	Kofi	m	parent	9	arbitrary_first	1	arbitrary	3	32	control	r	1	r
chimpanzee	Kofi	m	parent	9	arbitrary_first	1	arbitrary	3	33	arbitrary	l	0	r
chimpanzee	Kofi	m	parent	9	arbitrary_first	1	arbitrary	3	34	arbitrary	r	1	r
chimpanzee	Kofi	m	parent	9	arbitrary_first	1	arbitrary	3	35	base	r	1	r
chimpanzee	Kofi	m	parent	9	arbitrary_first	1	arbitrary	3	36	base	l	1	l
chimpanzee	Kofi	m	parent	9	arbitrary_first	1	arbitrary	4	37	control	l	1	l
chimpanzee	Kofi	m	parent	9	arbitrary_first	1	arbitrary	4	38	arbitrary	r	0	l
chimpanzee	Kofi	m	parent	9	arbitrary_first	1	arbitrary	4	39	arbitrary	l	1	l
chimpanzee	Kofi	m	parent	9	arbitrary_first	1	arbitrary	4	40	arbitrary	l	1	l
chimpanzee	Kofi	m	parent	9	arbitrary_first	1	arbitrary	4	41	arbitrary	r	0	l
chimpanzee	Kofi	m	parent	9	arbitrary_first	1	arbitrary	4	42	base	l	1	l
chimpanzee	Kofi	m	parent	9	arbitrary_first	1	arbitrary	4	43	control	l	1	l
chimpanzee	Kofi	m	parent	9	arbitrary_first	1	arbitrary	4	44	base	r	1	r
chimpanzee	Kofi	m	parent	9	arbitrary_first	1	arbitrary	4	45	arbitrary	l	1	l
chimpanzee	Kofi	m	parent	9	arbitrary_first	1	arbitrary	4	46	control	r	1	r
chimpanzee	Kofi	m	parent	9	arbitrary_first	1	arbitrary	4	47	arbitrary	r	1	r
chimpanzee	Kofi	m	parent	9	arbitrary_first	1	arbitrary	4	48	arbitrary	l	0	r
chimpanzee	Kofi	m	parent	9	arbitrary_first	2	shadow	5	49	shadow	l	0	r
chimpanzee	Kofi	m	parent	9	arbitrary_first	2	shadow	5	50	shadow	r	1	r
chimpanzee	Kofi	m	parent	9	arbitrary_first	2	shadow	5	51	base	l	1	l
chimpanzee	Kofi	m	parent	9	arbitrary_first	2	shadow	5	52	control	l	0	r
chimpanzee	Kofi	m	parent	9	arbitrary_first	2	shadow	5	53	shadow	r	1	r
chimpanzee	Kofi	m	parent	9	arbitrary_first	2	shadow	5	54	control	r	1	r
chimpanzee	Kofi	m	parent	9	arbitrary_first	2	shadow	5	55	shadow	l	1	l
chimpanzee	Kofi	m	parent	9	arbitrary_first	2	shadow	5	56	base	r	1	r
chimpanzee	Kofi	m	parent	9	arbitrary_first	2	shadow	5	57	shadow	l	1	l
chimpanzee	Kofi	m	parent	9	arbitrary_first	2	shadow	5	58	base	r	1	r
chimpanzee	Kofi	m	parent	9	arbitrary_first	2	shadow	5	59	control	l	0	r
chimpanzee	Kofi	m	parent	9	arbitrary_first	2	shadow	6	60	shadow	r	1	r
chimpanzee	Kofi	m	parent	9	arbitrary_first	2	shadow	6	61	shadow	l	1	l
chimpanzee	Kofi	m	parent	9	arbitrary_first	2	shadow	6	62	base	l	1	l
chimpanzee	Kofi	m	parent	9	arbitrary_first	2	shadow	6	63	control	r	0	l
chimpanzee	Kofi	m	parent	9	arbitrary_first	2	shadow	6	64	shadow	r	1	r
chimpanzee	Kofi	m	parent	9	arbitrary_first	2	shadow	6	65	shadow	l	1	l
chimpanzee	Kofi	m	parent	9	arbitrary_first	2	shadow	6	66	shadow	r	1	r
chimpanzee	Kofi	m	parent	9	arbitrary_first	2	shadow	6	67	base	l	1	l
chimpanzee	Kofi	m	parent	9	arbitrary_first	2	shadow	6	68	control	r	1	r
chimpanzee	Kofi	m	parent	9	arbitrary_first	2	shadow	6	69	shadow	r	1	r
chimpanzee	Kofi	m	parent	9	arbitrary_first	2	shadow	6	70	base	r	1	r
chimpanzee	Kofi	m	parent	9	arbitrary_first	2	shadow	6	71	control	l	0	r
chimpanzee	Kofi	m	parent	9	arbitrary_first	2	shadow	7	72	shadow	l	0	r
chimpanzee	Kofi	m	parent	9	arbitrary_first	2	shadow	7	73	base	r	1	r
chimpanzee	Kofi	m	parent	9	arbitrary_first	2	shadow	7	74	control	l	0	r
chimpanzee	Kofi	m	parent	9	arbitrary_first	2	shadow	7	75	shadow	l	1	l
chimpanzee	Kofi	m	parent	9	arbitrary_first	2	shadow	7	76	shadow	r	1	r
chimpanzee	Kofi	m	parent	9	arbitrary_first	2	shadow	7	77	shadow	r	1	r
chimpanzee	Kofi	m	parent	9	arbitrary_first	2	shadow	7	78	shadow	l	1	l
chimpanzee	Kofi	m	parent	9	arbitrary_first	2	shadow	7	79	base	l	1	l
chimpanzee	Kofi	m	parent	9	arbitrary_first	2	shadow	7	80	control	r	1	r
chimpanzee	Kofi	m	parent	9	arbitrary_first	2	shadow	7	81	shadow	l	1	l
chimpanzee	Kofi	m	parent	9	arbitrary_first	2	shadow	7	82	shadow	r	1	r
chimpanzee	Kofi	m	parent	9	arbitrary_first	2	shadow	7	83	control	r	1	r
chimpanzee	Kofi	m	parent	9	arbitrary_first	2	shadow	8	84	base	l	1	l
chimpanzee	Kofi	m	parent	9	arbitrary_first	2	shadow	8	85	shadow	r	1	r
chimpanzee	Kofi	m	parent	9	arbitrary_first	2	shadow	8	86	control	l	0	r
chimpanzee	Kofi	m	parent	9	arbitrary_first	2	shadow	8	87	base	r	1	r
chimpanzee	Kofi	m	parent	9	arbitrary_first	2	shadow	8	88	shadow	l	1	l
chimpanzee	Kofi	m	parent	9	arbitrary_first	2	shadow	8	89	base	r	1	r
chimpanzee	Kofi	m	parent	9	arbitrary_first	2	shadow	8	90	shadow	r	1	r
chimpanzee	Kofi	m	parent	9	arbitrary_first	2	shadow	8	91	control	r	1	r
chimpanzee	Kofi	m	parent	9	arbitrary_first	2	shadow	8	92	shadow	l	0	r
chimpanzee	Kofi	m	parent	9	arbitrary_first	2	shadow	8	93	control	l	0	r
chimpanzee	Kofi	m	parent	9	arbitrary_first	2	shadow	8	94	base	l	1	l
chimpanzee	Kofi	m	parent	9	arbitrary_first	2	shadow	8	95	shadow	r	1	r
chimpanzee	Kofi	m	parent	9	arbitrary_first	2	shadow	8	96	shadow	l	1	l
chimpanzee	Tai	f	parent	12	arbitrary_first	1	arbitrary	1	1	arbitrary	r	0	l
chimpanzee	Tai	f	parent	12	arbitrary_first	1	arbitrary	1	2	arbitrary	l	1	l
chimpanzee	Tai	f	parent	12	arbitrary_first	1	arbitrary	1	3	control	r	1	r
chimpanzee	Tai	f	parent	12	arbitrary_first	1	arbitrary	1	4	base	r	0	l
chimpanzee	Tai	f	parent	12	arbitrary_first	1	arbitrary	1	5	control	l	1	l
chimpanzee	Tai	f	parent	12	arbitrary_first	1	arbitrary	1	6	arbitrary	l	1	l
chimpanzee	Tai	f	parent	12	arbitrary_first	1	arbitrary	1	7	base	l	1	l
chimpanzee	Tai	f	parent	12	arbitrary_first	1	arbitrary	1	8	control	l	1	l
chimpanzee	Tai	f	parent	12	arbitrary_first	1	arbitrary	1	9	base	r	1	r
chimpanzee	Tai	f	parent	12	arbitrary_first	1	arbitrary	1	10	arbitrary	l	1	l
chimpanzee	Tai	f	parent	12	arbitrary_first	1	arbitrary	1	11	arbitrary	r	0	l
chimpanzee	Tai	f	parent	12	arbitrary_first	1	arbitrary	1	12	arbitrary	r	0	l
chimpanzee	Tai	f	parent	12	arbitrary_first	1	arbitrary	2	13	base	l	1	l
chimpanzee	Tai	f	parent	12	arbitrary_first	1	arbitrary	2	14	arbitrary	l	0	r
chimpanzee	Tai	f	parent	12	arbitrary_first	1	arbitrary	2	15	control	r	0	l
chimpanzee	Tai	f	parent	12	arbitrary_first	1	arbitrary	2	16	base	r	1	r
chimpanzee	Tai	f	parent	12	arbitrary_first	1	arbitrary	2	17	arbitrary	r	0	l
chimpanzee	Tai	f	parent	12	arbitrary_first	1	arbitrary	2	18	arbitrary	l	1	l
chimpanzee	Tai	f	parent	12	arbitrary_first	1	arbitrary	2	19	control	r	1	r
chimpanzee	Tai	f	parent	12	arbitrary_first	1	arbitrary	2	20	base	l	1	l
chimpanzee	Tai	f	parent	12	arbitrary_first	1	arbitrary	2	21	arbitrary	r	0	l
chimpanzee	Tai	f	parent	12	arbitrary_first	1	arbitrary	2	22	control	l	1	l
chimpanzee	Tai	f	parent	12	arbitrary_first	1	arbitrary	2	23	control	l	0	r
chimpanzee	Tai	f	parent	12	arbitrary_first	1	arbitrary	2	24	arbitrary	l	1	l
chimpanzee	Tai	f	parent	12	arbitrary_first	1	arbitrary	3	25	arbitrary	r	1	r
chimpanzee	Tai	f	parent	12	arbitrary_first	1	arbitrary	3	26	base	r	1	r
chimpanzee	Tai	f	parent	12	arbitrary_first	1	arbitrary	3	27	arbitrary	l	1	l
chimpanzee	Tai	f	parent	12	arbitrary_first	1	arbitrary	3	28	control	r	1	r
chimpanzee	Tai	f	parent	12	arbitrary_first	1	arbitrary	3	29	base	l	1	l
chimpanzee	Tai	f	parent	12	arbitrary_first	1	arbitrary	3	30	arbitrary	r	0	l
chimpanzee	Tai	f	parent	12	arbitrary_first	1	arbitrary	3	31	arbitrary	l	0	r
chimpanzee	Tai	f	parent	12	arbitrary_first	1	arbitrary	3	32	control	r	0	l
chimpanzee	Tai	f	parent	12	arbitrary_first	1	arbitrary	3	33	arbitrary	r	1	r
chimpanzee	Tai	f	parent	12	arbitrary_first	1	arbitrary	3	34	base	l	1	l
chimpanzee	Tai	f	parent	12	arbitrary_first	1	arbitrary	3	35	base	r	1	r
chimpanzee	Tai	f	parent	12	arbitrary_first	1	arbitrary	3	36	control	l	1	l
chimpanzee	Tai	f	parent	12	arbitrary_first	1	arbitrary	4	37	arbitrary	r	1	r
chimpanzee	Tai	f	parent	12	arbitrary_first	1	arbitrary	4	38	arbitrary	l	1	l
chimpanzee	Tai	f	parent	12	arbitrary_first	1	arbitrary	4	39	arbitrary	r	1	r
chimpanzee	Tai	f	parent	12	arbitrary_first	1	arbitrary	4	40	control	r	0	l
chimpanzee	Tai	f	parent	12	arbitrary_first	1	arbitrary	4	41	base	l	1	l
chimpanzee	Tai	f	parent	12	arbitrary_first	1	arbitrary	4	42	arbitrary	l	0	r
chimpanzee	Tai	f	parent	12	arbitrary_first	1	arbitrary	4	43	base	r	1	r
chimpanzee	Tai	f	parent	12	arbitrary_first	1	arbitrary	4	44	control	l	1	l
chimpanzee	Tai	f	parent	12	arbitrary_first	1	arbitrary	4	45	arbitrary	r	1	r
chimpanzee	Tai	f	parent	12	arbitrary_first	1	arbitrary	4	46	arbitrary	l	0	r
chimpanzee	Tai	f	parent	12	arbitrary_first	1	arbitrary	4	47	arbitrary	r	1	r
chimpanzee	Tai	f	parent	12	arbitrary_first	1	arbitrary	4	48	arbitrary	l	1	l
chimpanzee	Tai	f	parent	12	arbitrary_first	2	shadow	5	49	shadow	l	1	l
chimpanzee	Tai	f	parent	12	arbitrary_first	2	shadow	5	50	shadow	r	1	r
chimpanzee	Tai	f	parent	12	arbitrary_first	2	shadow	5	51	base	r	1	r
chimpanzee	Tai	f	parent	12	arbitrary_first	2	shadow	5	52	control	l	1	l
chimpanzee	Tai	f	parent	12	arbitrary_first	2	shadow	5	53	control	r	1	r
chimpanzee	Tai	f	parent	12	arbitrary_first	2	shadow	5	54	shadow	l	1	l
chimpanzee	Tai	f	parent	12	arbitrary_first	2	shadow	5	55	base	l	1	l
chimpanzee	Tai	f	parent	12	arbitrary_first	2	shadow	5	56	shadow	r	1	r
chimpanzee	Tai	f	parent	12	arbitrary_first	2	shadow	5	57	base	l	1	l
chimpanzee	Tai	f	parent	12	arbitrary_first	2	shadow	5	58	shadow	l	0	r
chimpanzee	Tai	f	parent	12	arbitrary_first	2	shadow	5	59	control	r	1	r
chimpanzee	Tai	f	parent	12	arbitrary_first	2	shadow	6	60	shadow	r	1	r
chimpanzee	Tai	f	parent	12	arbitrary_first	2	shadow	6	61	base	r	1	r
chimpanzee	Tai	f	parent	12	arbitrary_first	2	shadow	6	62	control	l	1	l
chimpanzee	Tai	f	parent	12	arbitrary_first	2	shadow	6	63	shadow	r	1	r
chimpanzee	Tai	f	parent	12	arbitrary_first	2	shadow	6	64	shadow	l	0	r
chimpanzee	Tai	f	parent	12	arbitrary_first	2	shadow	6	65	shadow	r	1	r
chimpanzee	Tai	f	parent	12	arbitrary_first	2	shadow	6	66	shadow	l	1	l
chimpanzee	Tai	f	parent	12	arbitrary_first	2	shadow	6	67	control	r	1	r
chimpanzee	Tai	f	parent	12	arbitrary_first	2	shadow	6	68	base	l	1	l
chimpanzee	Tai	f	parent	12	arbitrary_first	2	shadow	6	69	control	l	0	r
chimpanzee	Tai	f	parent	12	arbitrary_first	2	shadow	6	70	base	r	1	r
chimpanzee	Tai	f	parent	12	arbitrary_first	2	shadow	6	71	shadow	r	1	r
chimpanzee	Tai	f	parent	12	arbitrary_first	2	shadow	7	72	shadow	l	1	l
chimpanzee	Tai	f	parent	12	arbitrary_first	2	shadow	7	73	control	l	0	r
chimpanzee	Tai	f	parent	12	arbitrary_first	2	shadow	7	74	shadow	l	0	r
chimpanzee	Tai	f	parent	12	arbitrary_first	2	shadow	7	75	shadow	r	1	r
chimpanzee	Tai	f	parent	12	arbitrary_first	2	shadow	7	76	base	r	1	r
chimpanzee	Tai	f	parent	12	arbitrary_first	2	shadow	7	77	shadow	r	1	r
chimpanzee	Tai	f	parent	12	arbitrary_first	2	shadow	7	78	base	l	1	l
chimpanzee	Tai	f	parent	12	arbitrary_first	2	shadow	7	79	control	r	1	r
chimpanzee	Tai	f	parent	12	arbitrary_first	2	shadow	7	80	shadow	l	1	l
chimpanzee	Tai	f	parent	12	arbitrary_first	2	shadow	7	81	shadow	l	1	l
chimpanzee	Tai	f	parent	12	arbitrary_first	2	shadow	7	82	shadow	r	1	r
chimpanzee	Tai	f	parent	12	arbitrary_first	2	shadow	7	83	base	r	1	r
chimpanzee	Tai	f	parent	12	arbitrary_first	2	shadow	8	84	control	l	0	r
chimpanzee	Tai	f	parent	12	arbitrary_first	2	shadow	8	85	control	r	1	r
chimpanzee	Tai	f	parent	12	arbitrary_first	2	shadow	8	86	base	l	1	l
chimpanzee	Tai	f	parent	12	arbitrary_first	2	shadow	8	87	shadow	l	1	l
chimpanzee	Tai	f	parent	12	arbitrary_first	2	shadow	8	88	shadow	r	0	l
chimpanzee	Tai	f	parent	12	arbitrary_first	2	shadow	8	89	shadow	r	1	r
chimpanzee	Tai	f	parent	12	arbitrary_first	2	shadow	8	90	shadow	l	1	l
chimpanzee	Tai	f	parent	12	arbitrary_first	2	shadow	8	91	control	r	1	r
chimpanzee	Tai	f	parent	12	arbitrary_first	2	shadow	8	92	base	r	1	r
chimpanzee	Tai	f	parent	12	arbitrary_first	2	shadow	8	93	control	l	1	l
chimpanzee	Tai	f	parent	12	arbitrary_first	2	shadow	8	94	base	l	1	l
chimpanzee	Tai	f	parent	12	arbitrary_first	2	shadow	8	95	shadow	r	1	r
chimpanzee	Tai	f	parent	12	arbitrary_first	2	shadow	8	96	shadow	l	1	l
chimpanzee	Frodo	m	parent	21	shadow_first	1	shadow	1	1	shadow	l	0	r
chimpanzee	Frodo	m	parent	21	shadow_first	1	shadow	1	2	base	l	1	l
chimpanzee	Frodo	m	parent	21	shadow_first	1	shadow	1	3	control	l	0	r
chimpanzee	Frodo	m	parent	21	shadow_first	1	shadow	1	4	shadow	r	1	r
chimpanzee	Frodo	m	parent	21	shadow_first	1	shadow	1	5	shadow	r	1	r
chimpanzee	Frodo	m	parent	21	shadow_first	1	shadow	1	6	shadow	l	1	l
chimpanzee	Frodo	m	parent	21	shadow_first	1	shadow	1	7	control	r	1	r
chimpanzee	Frodo	m	parent	21	shadow_first	1	shadow	1	8	base	r	1	r
chimpanzee	Frodo	m	parent	21	shadow_first	1	shadow	1	9	control	l	0	r
chimpanzee	Frodo	m	parent	21	shadow_first	1	shadow	1	10	base	l	1	l
chimpanzee	Frodo	m	parent	21	shadow_first	1	shadow	1	11	shadow	l	1	l
chimpanzee	Frodo	m	parent	21	shadow_first	1	shadow	1	12	shadow	r	1	r
chimpanzee	Frodo	m	parent	21	shadow_first	1	shadow	2	13	base	r	1	r
chimpanzee	Frodo	m	parent	21	shadow_first	1	shadow	2	14	control	r	1	r
chimpanzee	Frodo	m	parent	21	shadow_first	1	shadow	2	15	shadow	l	1	l
chimpanzee	Frodo	m	parent	21	shadow_first	1	shadow	2	16	shadow	r	1	r
chimpanzee	Frodo	m	parent	21	shadow_first	1	shadow	2	17	shadow	r	1	r
chimpanzee	Frodo	m	parent	21	shadow_first	1	shadow	2	18	base	r	1	r
chimpanzee	Frodo	m	parent	21	shadow_first	1	shadow	2	19	shadow	l	0	r
chimpanzee	Frodo	m	parent	21	shadow_first	1	shadow	2	20	control	l	0	r
chimpanzee	Frodo	m	parent	21	shadow_first	1	shadow	2	21	shadow	l	1	l
chimpanzee	Frodo	m	parent	21	shadow_first	1	shadow	2	22	control	r	1	r
chimpanzee	Frodo	m	parent	21	shadow_first	1	shadow	2	23	base	l	0	r
chimpanzee	Frodo	m	parent	21	shadow_first	1	shadow	2	24	shadow	r	1	r
chimpanzee	Frodo	m	parent	21	shadow_first	1	shadow	3	25	shadow	l	1	l
chimpanzee	Frodo	m	parent	21	shadow_first	1	shadow	3	26	base	r	1	r
chimpanzee	Frodo	m	parent	21	shadow_first	1	shadow	3	27	control	r	1	r
chimpanzee	Frodo	m	parent	21	shadow_first	1	shadow	3	28	shadow	r	1	r
chimpanzee	Frodo	m	parent	21	shadow_first	1	shadow	3	29	shadow	l	1	l
chimpanzee	Frodo	m	parent	21	shadow_first	1	shadow	3	30	control	l	0	r
chimpanzee	Frodo	m	parent	21	shadow_first	1	shadow	3	31	base	l	1	l
chimpanzee	Frodo	m	parent	21	shadow_first	1	shadow	3	32	shadow	r	1	r
chimpanzee	Frodo	m	parent	21	shadow_first	1	shadow	3	33	shadow	r	1	r
chimpanzee	Frodo	m	parent	21	shadow_first	1	shadow	3	34	shadow	l	1	l
chimpanzee	Frodo	m	parent	21	shadow_first	1	shadow	3	35	control	r	1	r
chimpanzee	Frodo	m	parent	21	shadow_first	1	shadow	3	36	base	l	1	l
chimpanzee	Frodo	m	parent	21	shadow_first	1	shadow	4	37	control	l	1	l
chimpanzee	Frodo	m	parent	21	shadow_first	1	shadow	4	38	shadow	r	1	r
chimpanzee	Frodo	m	parent	21	shadow_first	1	shadow	4	39	base	r	1	r
chimpanzee	Frodo	m	parent	21	shadow_first	1	shadow	4	40	shadow	l	1	l
chimpanzee	Frodo	m	parent	21	shadow_first	1	shadow	4	41	shadow	r	1	r
chimpanzee	Frodo	m	parent	21	shadow_first	1	shadow	4	42	shadow	l	1	l
chimpanzee	Frodo	m	parent	21	shadow_first	1	shadow	4	43	base	l	1	l
chimpanzee	Frodo	m	parent	21	shadow_first	1	shadow	4	44	control	r	1	r
chimpanzee	Frodo	m	parent	21	shadow_first	1	shadow	4	45	control	l	1	l
chimpanzee	Frodo	m	parent	21	shadow_first	1	shadow	4	46	shadow	r	1	r
chimpanzee	Frodo	m	parent	21	shadow_first	1	shadow	4	47	shadow	l	1	l
chimpanzee	Frodo	m	parent	21	shadow_first	1	shadow	4	48	base	r	1	r
chimpanzee	Frodo	m	parent	21	shadow_first	2	arbitrary	5	49	arbitrary	l	0	r
chimpanzee	Frodo	m	parent	21	shadow_first	2	arbitrary	5	50	control	r	1	r
chimpanzee	Frodo	m	parent	21	shadow_first	2	arbitrary	5	51	arbitrary	r	0	l
chimpanzee	Frodo	m	parent	21	shadow_first	2	arbitrary	5	52	base	l	0	r
chimpanzee	Frodo	m	parent	21	shadow_first	2	arbitrary	5	53	arbitrary	l	0	r
chimpanzee	Frodo	m	parent	21	shadow_first	2	arbitrary	5	54	control	l	0	r
chimpanzee	Frodo	m	parent	21	shadow_first	2	arbitrary	5	55	base	r	1	r
chimpanzee	Frodo	m	parent	21	shadow_first	2	arbitrary	5	56	arbitrary	r	1	r
chimpanzee	Frodo	m	parent	21	shadow_first	2	arbitrary	5	57	arbitrary	l	1	l
chimpanzee	Frodo	m	parent	21	shadow_first	2	arbitrary	5	58	base	r	1	r
chimpanzee	Frodo	m	parent	21	shadow_first	2	arbitrary	5	59	arbitrary	r	0	l
chimpanzee	Frodo	m	parent	21	shadow_first	2	arbitrary	6	60	control	r	0	l
chimpanzee	Frodo	m	parent	21	shadow_first	2	arbitrary	6	61	arbitrary	l	1	l
chimpanzee	Frodo	m	parent	21	shadow_first	2	arbitrary	6	62	arbitrary	r	1	r
chimpanzee	Frodo	m	parent	21	shadow_first	2	arbitrary	6	63	base	l	1	l
chimpanzee	Frodo	m	parent	21	shadow_first	2	arbitrary	6	64	control	l	0	r
chimpanzee	Frodo	m	parent	21	shadow_first	2	arbitrary	6	65	arbitrary	r	1	r
chimpanzee	Frodo	m	parent	21	shadow_first	2	arbitrary	6	66	control	l	1	l
chimpanzee	Frodo	m	parent	21	shadow_first	2	arbitrary	6	67	arbitrary	l	0	r
chimpanzee	Frodo	m	parent	21	shadow_first	2	arbitrary	6	68	base	l	1	l
chimpanzee	Frodo	m	parent	21	shadow_first	2	arbitrary	6	69	base	r	1	r
chimpanzee	Frodo	m	parent	21	shadow_first	2	arbitrary	6	70	arbitrary	l	1	l
chimpanzee	Frodo	m	parent	21	shadow_first	2	arbitrary	6	71	control	r	1	r
chimpanzee	Frodo	m	parent	21	shadow_first	2	arbitrary	7	72	arbitrary	r	0	l
chimpanzee	Frodo	m	parent	21	shadow_first	2	arbitrary	7	73	base	r	1	r
chimpanzee	Frodo	m	parent	21	shadow_first	2	arbitrary	7	74	arbitrary	r	1	r
chimpanzee	Frodo	m	parent	21	shadow_first	2	arbitrary	7	75	arbitrary	l	1	l
chimpanzee	Frodo	m	parent	21	shadow_first	2	arbitrary	7	76	control	l	0	r
chimpanzee	Frodo	m	parent	21	shadow_first	2	arbitrary	7	77	control	r	1	r
chimpanzee	Frodo	m	parent	21	shadow_first	2	arbitrary	7	78	arbitrary	r	0	l
chimpanzee	Frodo	m	parent	21	shadow_first	2	arbitrary	7	79	arbitrary	l	0	r
chimpanzee	Frodo	m	parent	21	shadow_first	2	arbitrary	7	80	base	l	1	l
chimpanzee	Frodo	m	parent	21	shadow_first	2	arbitrary	7	81	arbitrary	l	0	r
chimpanzee	Frodo	m	parent	21	shadow_first	2	arbitrary	7	82	arbitrary	l	1	l
chimpanzee	Frodo	m	parent	21	shadow_first	2	arbitrary	7	83	control	l	0	r
chimpanzee	Frodo	m	parent	21	shadow_first	2	arbitrary	8	84	base	l	1	l
chimpanzee	Frodo	m	parent	21	shadow_first	2	arbitrary	8	85	arbitrary	r	1	r
chimpanzee	Frodo	m	parent	21	shadow_first	2	arbitrary	8	86	control	r	0	l
chimpanzee	Frodo	m	parent	21	shadow_first	2	arbitrary	8	87	arbitrary	l	1	l
chimpanzee	Frodo	m	parent	21	shadow_first	2	arbitrary	8	88	base	r	1	r
chimpanzee	Frodo	m	parent	21	shadow_first	2	arbitrary	8	89	base	l	1	l
chimpanzee	Frodo	m	parent	21	shadow_first	2	arbitrary	8	90	arbitrary	l	0	r
chimpanzee	Frodo	m	parent	21	shadow_first	2	arbitrary	8	91	arbitrary	r	1	r
chimpanzee	Frodo	m	parent	21	shadow_first	2	arbitrary	8	92	control	r	0	l
chimpanzee	Frodo	m	parent	21	shadow_first	2	arbitrary	8	93	arbitrary	r	1	r
chimpanzee	Frodo	m	parent	21	shadow_first	2	arbitrary	8	94	control	l	0	r
chimpanzee	Frodo	m	parent	21	shadow_first	2	arbitrary	8	95	base	r	1	r
chimpanzee	Frodo	m	parent	21	shadow_first	2	arbitrary	8	96	arbitrary	r	1	r
chimpanzee	Dorien	f	hand reared	34	arbitrary_first	1	arbitrary	1	1	arbitrary	l	0	r
chimpanzee	Dorien	f	hand reared	34	arbitrary_first	1	arbitrary	1	2	control	r	0	l
chimpanzee	Dorien	f	hand reared	34	arbitrary_first	1	arbitrary	1	3	base	l	0	r
chimpanzee	Dorien	f	hand reared	34	arbitrary_first	1	arbitrary	1	4	arbitrary	r	0	l
chimpanzee	Dorien	f	hand reared	34	arbitrary_first	1	arbitrary	1	5	arbitrary	l	0	r
chimpanzee	Dorien	f	hand reared	34	arbitrary_first	1	arbitrary	1	6	arbitrary	r	0	l
chimpanzee	Dorien	f	hand reared	34	arbitrary_first	1	arbitrary	1	7	control	l	0	r
chimpanzee	Dorien	f	hand reared	34	arbitrary_first	1	arbitrary	1	8	base	r	1	r
chimpanzee	Dorien	f	hand reared	34	arbitrary_first	1	arbitrary	1	9	arbitrary	r	1	r
chimpanzee	Dorien	f	hand reared	34	arbitrary_first	1	arbitrary	1	10	base	r	1	r
chimpanzee	Dorien	f	hand reared	34	arbitrary_first	1	arbitrary	1	11	arbitrary	l	1	l
chimpanzee	Dorien	f	hand reared	34	arbitrary_first	1	arbitrary	1	12	control	l	1	l
chimpanzee	Dorien	f	hand reared	34	arbitrary_first	1	arbitrary	2	13	arbitrary	l	1	l
chimpanzee	Dorien	f	hand reared	34	arbitrary_first	1	arbitrary	2	14	control	r	1	r
chimpanzee	Dorien	f	hand reared	34	arbitrary_first	1	arbitrary	2	15	arbitrary	r	1	r
chimpanzee	Dorien	f	hand reared	34	arbitrary_first	1	arbitrary	2	16	base	l	0	r
chimpanzee	Dorien	f	hand reared	34	arbitrary_first	1	arbitrary	2	17	arbitrary	r	1	r
chimpanzee	Dorien	f	hand reared	34	arbitrary_first	1	arbitrary	2	18	control	l	0	r
chimpanzee	Dorien	f	hand reared	34	arbitrary_first	1	arbitrary	2	19	arbitrary	l	0	r
chimpanzee	Dorien	f	hand reared	34	arbitrary_first	1	arbitrary	2	20	base	r	1	r
chimpanzee	Dorien	f	hand reared	34	arbitrary_first	1	arbitrary	2	21	base	l	0	r
chimpanzee	Dorien	f	hand reared	34	arbitrary_first	1	arbitrary	2	22	arbitrary	r	0	l
chimpanzee	Dorien	f	hand reared	34	arbitrary_first	1	arbitrary	2	23	arbitrary	l	1	l
chimpanzee	Dorien	f	hand reared	34	arbitrary_first	1	arbitrary	2	24	control	r	1	r
chimpanzee	Dorien	f	hand reared	34	arbitrary_first	1	arbitrary	3	25	arbitrary	l	0	r
chimpanzee	Dorien	f	hand reared	34	arbitrary_first	1	arbitrary	3	26	arbitrary	r	1	r
chimpanzee	Dorien	f	hand reared	34	arbitrary_first	1	arbitrary	3	27	base	l	1	l
chimpanzee	Dorien	f	hand reared	34	arbitrary_first	1	arbitrary	3	28	control	r	0	l
chimpanzee	Dorien	f	hand reared	34	arbitrary_first	1	arbitrary	3	29	control	l	1	l
chimpanzee	Dorien	f	hand reared	34	arbitrary_first	1	arbitrary	3	30	arbitrary	r	1	r
chimpanzee	Dorien	f	hand reared	34	arbitrary_first	1	arbitrary	3	31	base	r	1	r
chimpanzee	Dorien	f	hand reared	34	arbitrary_first	1	arbitrary	3	32	arbitrary	l	1	l
chimpanzee	Dorien	f	hand reared	34	arbitrary_first	1	arbitrary	3	33	base	r	1	r
chimpanzee	Dorien	f	hand reared	34	arbitrary_first	1	arbitrary	3	34	control	r	0	l
chimpanzee	Dorien	f	hand reared	34	arbitrary_first	1	arbitrary	3	35	arbitrary	r	0	l
chimpanzee	Dorien	f	hand reared	34	arbitrary_first	1	arbitrary	3	36	arbitrary	l	1	l
chimpanzee	Dorien	f	hand reared	34	arbitrary_first	1	arbitrary	4	37	arbitrary	r	1	r
chimpanzee	Dorien	f	hand reared	34	arbitrary_first	1	arbitrary	4	38	arbitrary	l	0	r
chimpanzee	Dorien	f	hand reared	34	arbitrary_first	1	arbitrary	4	39	base	l	1	l
chimpanzee	Dorien	f	hand reared	34	arbitrary_first	1	arbitrary	4	40	control	l	0	r
chimpanzee	Dorien	f	hand reared	34	arbitrary_first	1	arbitrary	4	41	control	r	0	l
chimpanzee	Dorien	f	hand reared	34	arbitrary_first	1	arbitrary	4	42	arbitrary	r	1	r
chimpanzee	Dorien	f	hand reared	34	arbitrary_first	1	arbitrary	4	43	base	r	0	l
chimpanzee	Dorien	f	hand reared	34	arbitrary_first	1	arbitrary	4	44	arbitrary	l	1	l
chimpanzee	Dorien	f	hand reared	34	arbitrary_first	1	arbitrary	4	45	arbitrary	r	1	r
chimpanzee	Dorien	f	hand reared	34	arbitrary_first	1	arbitrary	4	46	control	l	0	r
chimpanzee	Dorien	f	hand reared	34	arbitrary_first	1	arbitrary	4	47	arbitrary	l	1	l
chimpanzee	Dorien	f	hand reared	34	arbitrary_first	1	arbitrary	4	48	base	l	1	l
chimpanzee	Dorien	f	hand reared	34	arbitrary_first	2	shadow	5	49	shadow	r	0	l
chimpanzee	Dorien	f	hand reared	34	arbitrary_first	2	shadow	5	50	shadow	l	1	l
chimpanzee	Dorien	f	hand reared	34	arbitrary_first	2	shadow	5	51	control	r	1	r
chimpanzee	Dorien	f	hand reared	34	arbitrary_first	2	shadow	5	52	base	r	0	l
chimpanzee	Dorien	f	hand reared	34	arbitrary_first	2	shadow	5	53	base	l	1	l
chimpanzee	Dorien	f	hand reared	34	arbitrary_first	2	shadow	5	54	shadow	r	1	r
chimpanzee	Dorien	f	hand reared	34	arbitrary_first	2	shadow	5	55	control	l	0	r
chimpanzee	Dorien	f	hand reared	34	arbitrary_first	2	shadow	5	56	shadow	l	1	l
chimpanzee	Dorien	f	hand reared	34	arbitrary_first	2	shadow	5	57	base	r	1	r
chimpanzee	Dorien	f	hand reared	34	arbitrary_first	2	shadow	5	58	control	r	1	r
chimpanzee	Dorien	f	hand reared	34	arbitrary_first	2	shadow	5	59	shadow	l	1	l
chimpanzee	Dorien	f	hand reared	34	arbitrary_first	2	shadow	6	60	shadow	r	1	r
chimpanzee	Dorien	f	hand reared	34	arbitrary_first	2	shadow	6	61	shadow	l	0	r
chimpanzee	Dorien	f	hand reared	34	arbitrary_first	2	shadow	6	62	control	l	1	l
chimpanzee	Dorien	f	hand reared	34	arbitrary_first	2	shadow	6	63	base	l	1	l
chimpanzee	Dorien	f	hand reared	34	arbitrary_first	2	shadow	6	64	shadow	r	1	r
chimpanzee	Dorien	f	hand reared	34	arbitrary_first	2	shadow	6	65	control	l	0	r
chimpanzee	Dorien	f	hand reared	34	arbitrary_first	2	shadow	6	66	shadow	r	1	r
chimpanzee	Dorien	f	hand reared	34	arbitrary_first	2	shadow	6	67	shadow	l	0	r
chimpanzee	Dorien	f	hand reared	34	arbitrary_first	2	shadow	6	68	base	l	1	l
chimpanzee	Dorien	f	hand reared	34	arbitrary_first	2	shadow	6	69	control	r	0	l
chimpanzee	Dorien	f	hand reared	34	arbitrary_first	2	shadow	6	70	shadow	l	0	r
chimpanzee	Dorien	f	hand reared	34	arbitrary_first	2	shadow	6	71	base	r	1	r
chimpanzee	Dorien	f	hand reared	34	arbitrary_first	2	shadow	7	72	shadow	r	1	r
chimpanzee	Dorien	f	hand reared	34	arbitrary_first	2	shadow	7	73	control	l	0	r
chimpanzee	Dorien	f	hand reared	34	arbitrary_first	2	shadow	7	74	shadow	l	1	l
chimpanzee	Dorien	f	hand reared	34	arbitrary_first	2	shadow	7	75	shadow	r	1	r
chimpanzee	Dorien	f	hand reared	34	arbitrary_first	2	shadow	7	76	base	r	1	r
chimpanzee	Dorien	f	hand reared	34	arbitrary_first	2	shadow	7	77	control	r	0	l
chimpanzee	Dorien	f	hand reared	34	arbitrary_first	2	shadow	7	78	base	l	0	r
chimpanzee	Dorien	f	hand reared	34	arbitrary_first	2	shadow	7	79	shadow	r	1	r
chimpanzee	Dorien	f	hand reared	34	arbitrary_first	2	shadow	7	80	shadow	l	1	l
chimpanzee	Dorien	f	hand reared	34	arbitrary_first	2	shadow	7	81	shadow	l	1	l
chimpanzee	Dorien	f	hand reared	34	arbitrary_first	2	shadow	7	82	control	r	0	l
chimpanzee	Dorien	f	hand reared	34	arbitrary_first	2	shadow	7	83	shadow	r	0	l
chimpanzee	Dorien	f	hand reared	34	arbitrary_first	2	shadow	8	84	base	r	1	r
chimpanzee	Dorien	f	hand reared	34	arbitrary_first	2	shadow	8	85	base	l	0	r
chimpanzee	Dorien	f	hand reared	34	arbitrary_first	2	shadow	8	86	shadow	l	1	l
chimpanzee	Dorien	f	hand reared	34	arbitrary_first	2	shadow	8	87	control	l	0	r
chimpanzee	Dorien	f	hand reared	34	arbitrary_first	2	shadow	8	88	shadow	r	0	l
chimpanzee	Dorien	f	hand reared	34	arbitrary_first	2	shadow	8	89	shadow	l	0	r
chimpanzee	Dorien	f	hand reared	34	arbitrary_first	2	shadow	8	90	base	l	0	r
chimpanzee	Dorien	f	hand reared	34	arbitrary_first	2	shadow	8	91	shadow	r	1	r
chimpanzee	Dorien	f	hand reared	34	arbitrary_first	2	shadow	8	92	control	r	1	r
chimpanzee	Dorien	f	hand reared	34	arbitrary_first	2	shadow	8	93	control	l	1	l
chimpanzee	Dorien	f	hand reared	34	arbitrary_first	2	shadow	8	94	shadow	l	0	r
chimpanzee	Dorien	f	hand reared	34	arbitrary_first	2	shadow	8	95	base	r	1	r
chimpanzee	Dorien	f	hand reared	34	arbitrary_first	2	shadow	8	96	shadow	r	1	r
chimpanzee	Riet	f	hand reared	37	arbitrary_first	1	arbitrary	1	1	arbitrary	r	0	l
chimpanzee	Riet	f	hand reared	37	arbitrary_first	1	arbitrary	1	2	control	r	1	r
chimpanzee	Riet	f	hand reared	37	arbitrary_first	1	arbitrary	1	3	arbitrary	l	0	r
chimpanzee	Riet	f	hand reared	37	arbitrary_first	1	arbitrary	1	4	base	l	1	l
chimpanzee	Riet	f	hand reared	37	arbitrary_first	1	arbitrary	1	5	arbitrary	r	1	r
chimpanzee	Riet	f	hand reared	37	arbitrary_first	1	arbitrary	1	6	base	r	0	l
chimpanzee	Riet	f	hand reared	37	arbitrary_first	1	arbitrary	1	7	arbitrary	l	0	r
chimpanzee	Riet	f	hand reared	37	arbitrary_first	1	arbitrary	1	8	control	l	1	l
chimpanzee	Riet	f	hand reared	37	arbitrary_first	1	arbitrary	1	9	control	l	0	r
chimpanzee	Riet	f	hand reared	37	arbitrary_first	1	arbitrary	1	10	arbitrary	l	1	l
chimpanzee	Riet	f	hand reared	37	arbitrary_first	1	arbitrary	1	11	base	r	1	r
chimpanzee	Riet	f	hand reared	37	arbitrary_first	1	arbitrary	1	12	arbitrary	r	1	r
chimpanzee	Riet	f	hand reared	37	arbitrary_first	1	arbitrary	2	13	control	r	1	r
chimpanzee	Riet	f	hand reared	37	arbitrary_first	1	arbitrary	2	14	base	l	1	l
chimpanzee	Riet	f	hand reared	37	arbitrary_first	1	arbitrary	2	15	arbitrary	l	1	l
chimpanzee	Riet	f	hand reared	37	arbitrary_first	1	arbitrary	2	16	arbitrary	r	1	r
chimpanzee	Riet	f	hand reared	37	arbitrary_first	1	arbitrary	2	17	control	l	1	l
chimpanzee	Riet	f	hand reared	37	arbitrary_first	1	arbitrary	2	18	arbitrary	r	0	l
chimpanzee	Riet	f	hand reared	37	arbitrary_first	1	arbitrary	2	19	base	l	1	l
chimpanzee	Riet	f	hand reared	37	arbitrary_first	1	arbitrary	2	20	arbitrary	l	1	l
chimpanzee	Riet	f	hand reared	37	arbitrary_first	1	arbitrary	2	21	arbitrary	l	1	l
chimpanzee	Riet	f	hand reared	37	arbitrary_first	1	arbitrary	2	22	base	r	1	r
chimpanzee	Riet	f	hand reared	37	arbitrary_first	1	arbitrary	2	23	control	r	1	r
chimpanzee	Riet	f	hand reared	37	arbitrary_first	1	arbitrary	2	24	arbitrary	r	0	l
chimpanzee	Riet	f	hand reared	37	arbitrary_first	1	arbitrary	3	25	arbitrary	r	0	l
chimpanzee	Riet	f	hand reared	37	arbitrary_first	1	arbitrary	3	26	control	l	1	l
chimpanzee	Riet	f	hand reared	37	arbitrary_first	1	arbitrary	3	27	arbitrary	l	1	l
chimpanzee	Riet	f	hand reared	37	arbitrary_first	1	arbitrary	3	28	base	r	1	r
chimpanzee	Riet	f	hand reared	37	arbitrary_first	1	arbitrary	3	29	arbitrary	r	1	r
chimpanzee	Riet	f	hand reared	37	arbitrary_first	1	arbitrary	3	30	arbitrary	l	1	l
chimpanzee	Riet	f	hand reared	37	arbitrary_first	1	arbitrary	3	31	base	l	1	l
chimpanzee	Riet	f	hand reared	37	arbitrary_first	1	arbitrary	3	32	control	r	1	r
chimpanzee	Riet	f	hand reared	37	arbitrary_first	1	arbitrary	3	33	arbitrary	l	0	r
chimpanzee	Riet	f	hand reared	37	arbitrary_first	1	arbitrary	3	34	arbitrary	r	1	r
chimpanzee	Riet	f	hand reared	37	arbitrary_first	1	arbitrary	3	35	base	l	1	l
chimpanzee	Riet	f	hand reared	37	arbitrary_first	1	arbitrary	3	36	control	l	0	r
chimpanzee	Riet	f	hand reared	37	arbitrary_first	1	arbitrary	4	37	control	r	0	l
chimpanzee	Riet	f	hand reared	37	arbitrary_first	1	arbitrary	4	38	arbitrary	r	0	l
chimpanzee	Riet	f	hand reared	37	arbitrary_first	1	arbitrary	4	39	base	r	0	l
chimpanzee	Riet	f	hand reared	37	arbitrary_first	1	arbitrary	4	40	arbitrary	l	0	r
chimpanzee	Riet	f	hand reared	37	arbitrary_first	1	arbitrary	4	41	control	l	1	l
chimpanzee	Riet	f	hand reared	37	arbitrary_first	1	arbitrary	4	42	arbitrary	r	0	l
chimpanzee	Riet	f	hand reared	37	arbitrary_first	1	arbitrary	4	43	base	r	1	r
chimpanzee	Riet	f	hand reared	37	arbitrary_first	1	arbitrary	4	44	arbitrary	l	1	l
chimpanzee	Riet	f	hand reared	37	arbitrary_first	1	arbitrary	4	45	base	l	0	r
chimpanzee	Riet	f	hand reared	37	arbitrary_first	1	arbitrary	4	46	arbitrary	r	0	l
chimpanzee	Riet	f	hand reared	37	arbitrary_first	1	arbitrary	4	47	arbitrary	l	1	l
chimpanzee	Riet	f	hand reared	37	arbitrary_first	1	arbitrary	4	48	control	r	0	l
chimpanzee	Riet	f	hand reared	37	arbitrary_first	2	shadow	5	49	shadow	l	1	l
chimpanzee	Riet	f	hand reared	37	arbitrary_first	2	shadow	5	50	shadow	r	0	l
chimpanzee	Riet	f	hand reared	37	arbitrary_first	2	shadow	5	51	control	r	0	l
chimpanzee	Riet	f	hand reared	37	arbitrary_first	2	shadow	5	52	base	l	1	l
chimpanzee	Riet	f	hand reared	37	arbitrary_first	2	shadow	5	53	shadow	l	1	l
chimpanzee	Riet	f	hand reared	37	arbitrary_first	2	shadow	5	54	base	r	1	r
chimpanzee	Riet	f	hand reared	37	arbitrary_first	2	shadow	5	55	control	l	0	r
chimpanzee	Riet	f	hand reared	37	arbitrary_first	2	shadow	5	56	shadow	r	0	l
chimpanzee	Riet	f	hand reared	37	arbitrary_first	2	shadow	5	57	control	r	1	r
chimpanzee	Riet	f	hand reared	37	arbitrary_first	2	shadow	5	58	shadow	r	0	l
chimpanzee	Riet	f	hand reared	37	arbitrary_first	2	shadow	5	59	shadow	l	1	l
chimpanzee	Riet	f	hand reared	37	arbitrary_first	2	shadow	6	60	base	r	0	l
chimpanzee	Riet	f	hand reared	37	arbitrary_first	2	shadow	6	61	control	l	0	r
chimpanzee	Riet	f	hand reared	37	arbitrary_first	2	shadow	6	62	shadow	l	0	r
chimpanzee	Riet	f	hand reared	37	arbitrary_first	2	shadow	6	63	shadow	r	0	l
chimpanzee	Riet	f	hand reared	37	arbitrary_first	2	shadow	6	64	base	l	1	l
chimpanzee	Riet	f	hand reared	37	arbitrary_first	2	shadow	6	65	base	l	1	l
chimpanzee	Riet	f	hand reared	37	arbitrary_first	2	shadow	6	66	shadow	r	0	l
chimpanzee	Riet	f	hand reared	37	arbitrary_first	2	shadow	6	67	control	l	0	r
chimpanzee	Riet	f	hand reared	37	arbitrary_first	2	shadow	6	68	shadow	l	1	l
chimpanzee	Riet	f	hand reared	37	arbitrary_first	2	shadow	6	69	control	r	0	l
chimpanzee	Riet	f	hand reared	37	arbitrary_first	2	shadow	6	70	shadow	l	1	l
chimpanzee	Riet	f	hand reared	37	arbitrary_first	2	shadow	6	71	shadow	r	1	r
chimpanzee	Riet	f	hand reared	37	arbitrary_first	2	shadow	7	72	base	r	1	r
chimpanzee	Riet	f	hand reared	37	arbitrary_first	2	shadow	7	73	control	l	0	r
chimpanzee	Riet	f	hand reared	37	arbitrary_first	2	shadow	7	74	shadow	l	0	r
chimpanzee	Riet	f	hand reared	37	arbitrary_first	2	shadow	7	75	base	r	1	r
chimpanzee	Riet	f	hand reared	37	arbitrary_first	2	shadow	7	76	shadow	r	0	l
chimpanzee	Riet	f	hand reared	37	arbitrary_first	2	shadow	7	77	control	r	1	r
chimpanzee	Riet	f	hand reared	37	arbitrary_first	2	shadow	7	78	base	l	1	l
chimpanzee	Riet	f	hand reared	37	arbitrary_first	2	shadow	7	79	shadow	l	0	r
chimpanzee	Riet	f	hand reared	37	arbitrary_first	2	shadow	7	80	shadow	r	1	r
chimpanzee	Riet	f	hand reared	37	arbitrary_first	2	shadow	7	81	shadow	l	1	l
chimpanzee	Riet	f	hand reared	37	arbitrary_first	2	shadow	7	82	shadow	r	1	r
chimpanzee	Riet	f	hand reared	37	arbitrary_first	2	shadow	7	83	base	l	1	l
chimpanzee	Riet	f	hand reared	37	arbitrary_first	2	shadow	8	84	control	r	1	r
chimpanzee	Riet	f	hand reared	37	arbitrary_first	2	shadow	8	85	base	r	1	r
chimpanzee	Riet	f	hand reared	37	arbitrary_first	2	shadow	8	86	shadow	l	1	l
chimpanzee	Riet	f	hand reared	37	arbitrary_first	2	shadow	8	87	shadow	r	1	r
chimpanzee	Riet	f	hand reared	37	arbitrary_first	2	shadow	8	88	control	l	0	r
chimpanzee	Riet	f	hand reared	37	arbitrary_first	2	shadow	8	89	shadow	l	0	r
chimpanzee	Riet	f	hand reared	37	arbitrary_first	2	shadow	8	90	control	r	0	l
chimpanzee	Riet	f	hand reared	37	arbitrary_first	2	shadow	8	91	shadow	r	1	r
chimpanzee	Riet	f	hand reared	37	arbitrary_first	2	shadow	8	92	base	l	1	l
chimpanzee	Riet	f	hand reared	37	arbitrary_first	2	shadow	8	93	control	l	1	l
chimpanzee	Riet	f	hand reared	37	arbitrary_first	2	shadow	8	94	shadow	r	1	r
chimpanzee	Riet	f	hand reared	37	arbitrary_first	2	shadow	8	95	shadow	l	1	l
chimpanzee	Riet	f	hand reared	37	arbitrary_first	2	shadow	8	96	base	r	1	r

## Sheet: Exp3
Species	Subject	Sex	Breeding	Age	Phase	Session	Trial	Condition	distance	visibility	baited_side	first_response	chosen_side	correct_side	touch_occluder_at_correct_side
bonobo	Kuno	m	hand reared	18	mirror	1	1	close_clear	close	clear	l	1	l	1	1
bonobo	Kuno	m	hand reared	18	mirror	1	2	dis_clear	dis	clear	r	1	r	1	0
bonobo	Kuno	m	hand reared	18	mirror	1	3	dis_clear	dis	clear	l	1	l	1	0
bonobo	Kuno	m	hand reared	18	mirror	1	4	close_clear	close	clear	r	1	r	1	1
bonobo	Kuno	m	hand reared	18	mirror	1	5	dis_op	dis	op	r	1	r	1	0
bonobo	Kuno	m	hand reared	18	mirror	1	6	dis_op	dis	op	l	1	l	1	0
bonobo	Kuno	m	hand reared	18	mirror	1	7	close_opaque	close	op	r	0	r	1	0
bonobo	Kuno	m	hand reared	18	mirror	1	8	close_opaque	close	op	l	0	l	1	0
bonobo	Kuno	m	hand reared	18	mirror	1	9	dis_op	dis	op	l	0	r	0
bonobo	Kuno	m	hand reared	18	mirror	1	10	dis_op	dis	op	r	0	l	0
bonobo	Kuno	m	hand reared	18	mirror	1	11	dis_clear	dis	clear	l	1	l	1	0
bonobo	Kuno	m	hand reared	18	mirror	1	12	close_clear	close	clear	r	1	r	1	1
bonobo	Kuno	m	hand reared	18	mirror	2	13	dis_clear	dis	clear	r	1	r	1	0
bonobo	Kuno	m	hand reared	18	mirror	2	14	close_opaque	close	op	r	0	r	1	0
bonobo	Kuno	m	hand reared	18	mirror	2	15	close_clear	close	clear	l	1	l	1	1
bonobo	Kuno	m	hand reared	18	mirror	2	16	close_opaque	close	op	l	0	r	0
bonobo	Kuno	m	hand reared	18	mirror	2	17	dis_clear	dis	clear	l	1	l	1	0
bonobo	Kuno	m	hand reared	18	mirror	2	18	close_opaque	close	op	r	1	r	1	1
bonobo	Kuno	m	hand reared	18	mirror	2	19	close_opaque	close	op	l	1	l	1	1
bonobo	Kuno	m	hand reared	18	mirror	2	20	dis_clear	dis	clear	r	1	r	1	0
bonobo	Kuno	m	hand reared	18	mirror	2	21	dis_op	dis	op	r	0	r	1	1
bonobo	Kuno	m	hand reared	18	mirror	2	22	dis_op	dis	op	l	0	l	1	1
bonobo	Kuno	m	hand reared	18	mirror	2	23	close_clear	close	clear	l	1	l	1	1
bonobo	Kuno	m	hand reared	18	mirror	2	24	close_clear	close	clear	r	1	r	1	1
bonobo	Kuno	m	hand reared	18	mirror	3	25	close_opaque	close	op	l	0	r	0
bonobo	Kuno	m	hand reared	18	mirror	3	26	dis_clear	dis	clear	r	1	r	1	0
bonobo	Kuno	m	hand reared	18	mirror	3	27	dis_clear	dis	clear	l	0	l	1	1
bonobo	Kuno	m	hand reared	18	mirror	3	28	close_opaque	close	op	r	1	r	1	1
bonobo	Kuno	m	hand reared	18	mirror	3	29	dis_op	dis	op	r	1	r	1	0
bonobo	Kuno	m	hand reared	18	mirror	3	30	close_clear	close	clear	r	0	r	1	1
bonobo	Kuno	m	hand reared	18	mirror	3	31	close_clear	close	clear	l	1	l	1	1
bonobo	Kuno	m	hand reared	18	mirror	3	32	dis_op	dis	op	l	0	l	1	1
bonobo	Kuno	m	hand reared	18	mirror	3	33	close_opaque	close	op	r	1	r	1	1
bonobo	Kuno	m	hand reared	18	mirror	3	34	dis_op	dis	op	l	0	l	1	1
bonobo	Kuno	m	hand reared	18	mirror	3	35	close_opaque	close	op	l	1	l	1	1
bonobo	Kuno	m	hand reared	18	mirror	3	36	close_clear	close	clear	r	1	r	1	1
bonobo	Kuno	m	hand reared	18	mirror	4	37	dis_clear	dis	clear	r	0	r	1	1
bonobo	Kuno	m	hand reared	18	mirror	4	38	dis_clear	dis	clear	l	1	l	1	0
bonobo	Kuno	m	hand reared	18	mirror	4	39	dis_op	dis	op	r	0	r	1	1
bonobo	Kuno	m	hand reared	18	mirror	4	40	close_clear	close	clear	l	1	l	1	1
bonobo	Kuno	m	hand reared	18	mirror	4	41	dis_op	dis	op	r	0	r	1	1
bonobo	Kuno	m	hand reared	18	mirror	4	42	close_opaque	close	op	l	1	l	1	1
bonobo	Kuno	m	hand reared	18	mirror	4	43	dis_clear	dis	clear	l	0	l	1	1
bonobo	Kuno	m	hand reared	18	mirror	4	44	close_clear	close	clear	r	1	r	1	1
bonobo	Kuno	m	hand reared	18	mirror	4	45	dis_clear	dis	clear	r	1	r	1	1
bonobo	Kuno	m	hand reared	18	mirror	4	46	close_clear	close	clear	l	1	l	1	1
bonobo	Kuno	m	hand reared	18	mirror	4	47	close_opaque	close	op	r	1	r	1	1
bonobo	Kuno	m	hand reared	18	mirror	4	48	dis_op	dis	op	l	0	l	1	1
chimpanzee	Alexandra	f	hand reared	15	mirror	1	1	dis_clear	dis	clear	l	0	l	1	1
chimpanzee	Alexandra	f	hand reared	15	mirror	1	2	close_clear	close	clear	l	1	l	1	1
chimpanzee	Alexandra	f	hand reared	15	mirror	1	3	dis_clear	dis	clear	r	1	r	1	0
chimpanzee	Alexandra	f	hand reared	15	mirror	1	4	close_opaque	close	op	r	0	l	0
chimpanzee	Alexandra	f	hand reared	15	mirror	1	5	dis_op	dis	op	l	0	l	1	1
chimpanzee	Alexandra	f	hand reared	15	mirror	1	6	close_clear	close	clear	r	1	r	1	1
chimpanzee	Alexandra	f	hand reared	15	mirror	1	7	close_opaque	close	op	l	1	l	1	1
chimpanzee	Alexandra	f	hand reared	15	mirror	1	8	dis_op	dis	op	r	0	r	1	1
chimpanzee	Alexandra	f	hand reared	15	mirror	1	9	dis_op	dis	op	l	0	l	1	1
chimpanzee	Alexandra	f	hand reared	15	mirror	1	10	close_clear	close	clear	l	0	l	1	0
chimpanzee	Alexandra	f	hand reared	15	mirror	1	11	dis_op	dis	op	r	0	r	1	1
chimpanzee	Alexandra	f	hand reared	15	mirror	1	12	dis_clear	dis	clear	l	0	l	1	1
chimpanzee	Alexandra	f	hand reared	15	mirror	2	13	dis_clear	dis	clear	r	1	r	1	0
chimpanzee	Alexandra	f	hand reared	15	mirror	2	14	close_opaque	close	op	l	1	l	1	1
chimpanzee	Alexandra	f	hand reared	15	mirror	2	15	close_clear	close	clear	r	1	r	1	1
chimpanzee	Alexandra	f	hand reared	15	mirror	2	16	close_opaque	close	op	r	1	r	1	1
chimpanzee	Alexandra	f	hand reared	15	mirror	2	17	dis_op	dis	op	l	0	l	1	1
chimpanzee	Alexandra	f	hand reared	15	mirror	2	18	close_clear	close	clear	r	1	r	1	1
chimpanzee	Alexandra	f	hand reared	15	mirror	2	19	close_opaque	close	op	r	0	l	0
chimpanzee	Alexandra	f	hand reared	15	mirror	2	20	dis_op	dis	op	r	0	r	1	1
chimpanzee	Alexandra	f	hand reared	15	mirror	2	21	close_opaque	close	op	l	1	l	1	1
chimpanzee	Alexandra	f	hand reared	15	mirror	2	22	dis_clear	dis	clear	r	0	r	1	1
chimpanzee	Alexandra	f	hand reared	15	mirror	2	23	close_clear	close	clear	l	1	l	1	1
chimpanzee	Alexandra	f	hand reared	15	mirror	2	24	dis_clear	dis	clear	l	0	l	1	1
chimpanzee	Alexandra	f	hand reared	15	mirror	3	25	dis_op	dis	op	l	0	l	1	1
chimpanzee	Alexandra	f	hand reared	15	mirror	3	26	close_clear	close	clear	r	1	r	1	1
chimpanzee	Alexandra	f	hand reared	15	mirror	3	27	dis_clear	dis	clear	l	0	l	1	1
chimpanzee	Alexandra	f	hand reared	15	mirror	3	28	dis_op	dis	op	r	0	r	1	1
chimpanzee	Alexandra	f	hand reared	15	mirror	3	29	dis_clear	dis	clear	r	0	r	1	1
chimpanzee	Alexandra	f	hand reared	15	mirror	3	30	close_clear	close	clear	l	1	l	1	1
chimpanzee	Alexandra	f	hand reared	15	mirror	3	31	close_opaque	close	op	r	0	l	0
chimpanzee	Alexandra	f	hand reared	15	mirror	3	32	close_opaque	close	op	l	1	l	1	1
chimpanzee	Alexandra	f	hand reared	15	mirror	3	33	dis_op	dis	op	r	0	r	1	1
chimpanzee	Alexandra	f	hand reared	15	mirror	3	34	dis_op	dis	op	r	0	l	0
chimpanzee	Alexandra	f	hand reared	15	mirror	3	35	dis_clear	dis	clear	r	1	r	1	0
chimpanzee	Alexandra	f	hand reared	15	mirror	3	36	close_opaque	close	op	l	1	l	1	1
chimpanzee	Alexandra	f	hand reared	15	mirror	4	37	dis_op	dis	op	l	0	l	1	1
chimpanzee	Alexandra	f	hand reared	15	mirror	4	38	close_clear	close	clear	r	1	r	1	1
chimpanzee	Alexandra	f	hand reared	15	mirror	4	39	close_clear	close	clear	l	1	l	1	1
chimpanzee	Alexandra	f	hand reared	15	mirror	4	40	dis_clear	dis	clear	l	0	l	1	1
chimpanzee	Alexandra	f	hand reared	15	mirror	4	41	dis_clear	dis	clear	r	0	r	1	1
chimpanzee	Alexandra	f	hand reared	15	mirror	4	42	close_opaque	close	op	r	0	l	0
chimpanzee	Alexandra	f	hand reared	15	mirror	4	43	dis_clear	dis	clear	l	0	l	1	1
chimpanzee	Alexandra	f	hand reared	15	mirror	4	44	close_clear	close	clear	l	1	l	1	1
chimpanzee	Alexandra	f	hand reared	15	mirror	4	45	close_opaque	close	op	r	0	l	0
chimpanzee	Alexandra	f	hand reared	15	mirror	4	46	close_clear	close	clear	r	1	r	1	1
chimpanzee	Alexandra	f	hand reared	15	mirror	4	47	close_opaque	close	op	l	1	l	1	1
chimpanzee	Alexandra	f	hand reared	15	mirror	4	48	dis_op	dis	op	l	0	l	1	1
chimpanzee	Jahaga	f	parent	22	mirror	1	1	close_clear	close	clear	r	1	r	1	1
chimpanzee	Jahaga	f	parent	22	mirror	1	2	close_opaque	close	op	l	1	l	1	1
chimpanzee	Jahaga	f	parent	22	mirror	1	3	dis_op	dis	op	l	1	l	1	0
chimpanzee	Jahaga	f	parent	22	mirror	1	4	dis_op	dis	op	r	1	r	1	0
chimpanzee	Jahaga	f	parent	22	mirror	1	5	close_opaque	close	op	r	1	r	1	1
chimpanzee	Jahaga	f	parent	22	mirror	1	6	dis_clear	dis	clear	l	0	l	1	1
chimpanzee	Jahaga	f	parent	22	mirror	1	7	dis_clear	dis	clear	r	1	r	1	0
chimpanzee	Jahaga	f	parent	22	mirror	1	8	close_clear	close	clear	l	1	l	1	1
chimpanzee	Jahaga	f	parent	22	mirror	1	9	close_clear	close	clear	l	1	l	1	1
chimpanzee	Jahaga	f	parent	22	mirror	1	10	dis_op	dis	op	r	1	r	1	0
chimpanzee	Jahaga	f	parent	22	mirror	1	11	dis_clear	dis	clear	l	1	l	1	0
chimpanzee	Jahaga	f	parent	22	mirror	1	12	dis_clear	dis	clear	r	1	r	1	0
chimpanzee	Jahaga	f	parent	22	mirror	2	13	close_opaque	close	op	r	1	r	1	1
chimpanzee	Jahaga	f	parent	22	mirror	2	14	close_opaque	close	op	l	1	l	1	1
chimpanzee	Jahaga	f	parent	22	mirror	2	15	close_clear	close	clear	r	1	r	1	1
chimpanzee	Jahaga	f	parent	22	mirror	2	16	dis_op	dis	op	l	0	l	1	1
chimpanzee	Jahaga	f	parent	22	mirror	2	17	close_opaque	close	op	r	1	r	1	1
chimpanzee	Jahaga	f	parent	22	mirror	2	18	dis_op	dis	op	l	0	l	1	1
chimpanzee	Jahaga	f	parent	22	mirror	2	19	dis_clear	dis	clear	l	0	l	1	1
chimpanzee	Jahaga	f	parent	22	mirror	2	20	close_clear	close	clear	r	1	r	1	1
chimpanzee	Jahaga	f	parent	22	mirror	2	21	close_clear	close	clear	l	1	l	1	1
chimpanzee	Jahaga	f	parent	22	mirror	2	22	dis_clear	dis	clear	r	1	r	1	0
chimpanzee	Jahaga	f	parent	22	mirror	2	23	close_opaque	close	op	l	1	l	1	1
chimpanzee	Jahaga	f	parent	22	mirror	2	24	dis_op	dis	op	r	0	r	1	1
chimpanzee	Jahaga	f	parent	22	mirror	3	25	close_opaque	close	op	l	1	l	1	1
chimpanzee	Jahaga	f	parent	22	mirror	3	26	dis_clear	dis	clear	l	1	l	1	0
chimpanzee	Jahaga	f	parent	22	mirror	3	27	close_clear	close	clear	l	1	l	1	1
chimpanzee	Jahaga	f	parent	22	mirror	3	28	dis_op	dis	op	r	1	r	1	0
chimpanzee	Jahaga	f	parent	22	mirror	3	29	close_clear	close	clear	r	1	r	1	1
chimpanzee	Jahaga	f	parent	22	mirror	3	30	dis_op	dis	op	l	0	l	1	1
chimpanzee	Jahaga	f	parent	22	mirror	3	31	close_opaque	close	op	r	1	r	1	1
chimpanzee	Jahaga	f	parent	22	mirror	3	32	dis_clear	dis	clear	r	1	r	1	0
chimpanzee	Jahaga	f	parent	22	mirror	3	33	close_clear	close	clear	r	1	r	1	1
chimpanzee	Jahaga	f	parent	22	mirror	3	34	dis_op	dis	op	l	0	l	1	1
chimpanzee	Jahaga	f	parent	22	mirror	3	35	dis_clear	dis	clear	r	1	r	1	0
chimpanzee	Jahaga	f	parent	22	mirror	3	36	close_opaque	close	op	r	1	r	1	1
chimpanzee	Jahaga	f	parent	22	mirror	4	37	dis_op	dis	op	r	0	r	1	1
chimpanzee	Jahaga	f	parent	22	mirror	4	38	close_opaque	close	op	l	1	l	1	1
chimpanzee	Jahaga	f	parent	22	mirror	4	39	close_clear	close	clear	l	1	l	1	1
chimpanzee	Jahaga	f	parent	22	mirror	4	40	dis_clear	dis	clear	l	1	l	1	0
chimpanzee	Jahaga	f	parent	22	mirror	4	41	dis_op	dis	op	l	1	l	1	0
chimpanzee	Jahaga	f	parent	22	mirror	4	42	close_opaque	close	op	l	0	r	0
chimpanzee	Jahaga	f	parent	22	mirror	4	43	close_clear	close	clear	r	1	r	1	1
chimpanzee	Jahaga	f	parent	22	mirror	4	44	close_opaque	close	op	r	0	l	0
chimpanzee	Jahaga	f	parent	22	mirror	4	45	dis_clear	dis	clear	r	1	r	1	0
chimpanzee	Jahaga	f	parent	22	mirror	4	46	dis_clear	dis	clear	l	1	l	1	0
chimpanzee	Jahaga	f	parent	22	mirror	4	47	dis_op	dis	op	r	0	r	1	1
chimpanzee	Jahaga	f	parent	22	mirror	4	48	close_clear	close	clear	l	1	l	1	1
chimpanzee	Fraukje	f	hand reared	38	mirror	1	1	dis_clear	dis	clear	l	1	l	1	0
chimpanzee	Fraukje	f	hand reared	38	mirror	1	2	dis_clear	dis	clear	r	1	r	1	0
chimpanzee	Fraukje	f	hand reared	38	mirror	1	3	close_clear	close	clear	l	0	l	1	0
chimpanzee	Fraukje	f	hand reared	38	mirror	1	4	close_opaque	close	op	l	0	l	1	0
chimpanzee	Fraukje	f	hand reared	38	mirror	1	5	close_clear	close	clear	r	0	r	1	0
chimpanzee	Fraukje	f	hand reared	38	mirror	1	6	dis_op	dis	op	l	1	l	1	0
chimpanzee	Fraukje	f	hand reared	38	mirror	1	7	dis_op	dis	op	r	1	r	1	0
chimpanzee	Fraukje	f	hand reared	38	mirror	1	8	close_opaque	close	op	r	0	r	1	0
chimpanzee	Fraukje	f	hand reared	38	mirror	1	9	close_opaque	close	op	r	0	r	1	0
chimpanzee	Fraukje	f	hand reared	38	mirror	1	10	dis_clear	dis	clear	l	1	l	1	0
chimpanzee	Fraukje	f	hand reared	38	mirror	1	11	dis_op	dis	op	l	1	l	1	0
chimpanzee	Fraukje	f	hand reared	38	mirror	1	12	close_clear	close	clear	l	0	l	1	0
chimpanzee	Fraukje	f	hand reared	38	mirror	2	13	dis_op	dis	op	r	1	r	1	0
chimpanzee	Fraukje	f	hand reared	38	mirror	2	14	close_clear	close	clear	r	0	r	1	0
chimpanzee	Fraukje	f	hand reared	38	mirror	2	15	close_opaque	close	op	l	0	l	1	0
chimpanzee	Fraukje	f	hand reared	38	mirror	2	16	close_clear	close	clear	r	0	r	1	0
chimpanzee	Fraukje	f	hand reared	38	mirror	2	17	dis_clear	dis	clear	r	1	r	1	0
chimpanzee	Fraukje	f	hand reared	38	mirror	2	18	close_clear	close	clear	l	1	l	1	1
chimpanzee	Fraukje	f	hand reared	38	mirror	2	19	dis_clear	dis	clear	l	1	l	1	0
chimpanzee	Fraukje	f	hand reared	38	mirror	2	20	dis_op	dis	op	r	1	r	1	0
chimpanzee	Fraukje	f	hand reared	38	mirror	2	21	close_opaque	close	op	r	0	r	1	0
chimpanzee	Fraukje	f	hand reared	38	mirror	2	22	dis_op	dis	op	l	1	l	1	0
chimpanzee	Fraukje	f	hand reared	38	mirror	2	23	close_opaque	close	op	l	0	l	1	0
chimpanzee	Fraukje	f	hand reared	38	mirror	2	24	dis_clear	dis	clear	r	0	r	1	1
chimpanzee	Fraukje	f	hand reared	38	mirror	3	25	close_clear	close	clear	l	0	r	0
chimpanzee	Fraukje	f	hand reared	38	mirror	3	26	dis_clear	dis	clear	r	1	r	1	0
chimpanzee	Fraukje	f	hand reared	38	mirror	3	27	dis_op	dis	op	l	1	l	1	0
chimpanzee	Fraukje	f	hand reared	38	mirror	3	28	dis_op	dis	op	r	1	r	1	0
chimpanzee	Fraukje	f	hand reared	38	mirror	3	29	close_opaque	close	op	l	0	l	1	0
chimpanzee	Fraukje	f	hand reared	38	mirror	3	30	dis_clear	dis	clear	l	1	l	1	0
chimpanzee	Fraukje	f	hand reared	38	mirror	3	31	close_opaque	close	op	r	0	l	0
chimpanzee	Fraukje	f	hand reared	38	mirror	3	32	close_clear	close	clear	r	0	r	1	0
chimpanzee	Fraukje	f	hand reared	38	mirror	3	33	dis_op	dis	op	l	1	l	1	0
chimpanzee	Fraukje	f	hand reared	38	mirror	3	34	close_clear	close	clear	l	0	l	1	0
chimpanzee	Fraukje	f	hand reared	38	mirror	3	35	dis_clear	dis	clear	r	1	r	1	0
chimpanzee	Fraukje	f	hand reared	38	mirror	3	36	close_opaque	close	op	l	0	l	1	0
chimpanzee	Fraukje	f	hand reared	38	mirror	4	37	dis_clear	dis	clear	l	1	l	1	0
chimpanzee	Fraukje	f	hand reared	38	mirror	4	38	close_opaque	close	op	r	0	r	1	0
chimpanzee	Fraukje	f	hand reared	38	mirror	4	39	close_clear	close	clear	r	0	r	1	0
chimpanzee	Fraukje	f	hand reared	38	mirror	4	40	dis_op	dis	op	r	1	r	1	0
chimpanzee	Fraukje	f	hand reared	38	mirror	4	41	close_clear	close	clear	r	1	r	1	1
chimpanzee	Fraukje	f	hand reared	38	mirror	4	42	dis_clear	dis	clear	l	1	l	1	0
chimpanzee	Fraukje	f	hand reared	38	mirror	4	43	dis_clear	dis	clear	r	1	r	1	0
chimpanzee	Fraukje	f	hand reared	38	mirror	4	44	close_opaque	close	op	l	1	l	1	1
chimpanzee	Fraukje	f	hand reared	38	mirror	4	45	close_clear	close	clear	l	0	l	1	0
chimpanzee	Fraukje	f	hand reared	38	mirror	4	46	close_opaque	close	op	r	0	r	1	0
chimpanzee	Fraukje	f	hand reared	38	mirror	4	47	dis_op	dis	op	l	1	l	1	0
chimpanzee	Fraukje	f	hand reared	38	mirror	4	48	dis_op	dis	op	r	1	r	1	0
orangutan	Raja	f	parent	11	mirror	1	1	close_opaque	close	op	r	1	r	1	1
orangutan	Raja	f	parent	11	mirror	1	2	close_opaque	close	op	l	1	l	1	1
orangutan	Raja	f	parent	11	mirror	1	3	dis_clear	dis	clear	r	0	r	1	1
orangutan	Raja	f	parent	11	mirror	1	4	dis_clear	dis	clear	l	1	l	1	0
orangutan	Raja	f	parent	11	mirror	1	5	close_clear	close	clear	l	1	l	1	1
orangutan	Raja	f	parent	11	mirror	1	6	dis_op	dis	op	l	1	l	1	0
orangutan	Raja	f	parent	11	mirror	1	7	dis_op	dis	op	r	0	l	0
orangutan	Raja	f	parent	11	mirror	1	8	close_clear	close	clear	r	1	r	1	1
orangutan	Raja	f	parent	11	mirror	1	9	close_clear	close	clear	r	1	r	1	1
orangutan	Raja	f	parent	11	mirror	1	10	dis_clear	dis	clear	l	1	l	1	0
orangutan	Raja	f	parent	11	mirror	1	11	close_clear	close	clear	l	1	l	1	1
orangutan	Raja	f	parent	11	mirror	1	12	close_opaque	close	op	l	0	r	0
orangutan	Raja	f	parent	11	mirror	2	13	dis_op	dis	op	r	1	r	1	0
orangutan	Raja	f	parent	11	mirror	2	14	dis_clear	dis	clear	r	1	r	1	0
orangutan	Raja	f	parent	11	mirror	2	15	dis_op	dis	op	l	1	l	1	0
orangutan	Raja	f	parent	11	mirror	2	16	close_opaque	close	op	r	0	l	0
orangutan	Raja	f	parent	11	mirror	2	17	close_opaque	close	op	l	1	l	1	1
orangutan	Raja	f	parent	11	mirror	2	18	close_opaque	close	op	r	1	r	1	1
orangutan	Raja	f	parent	11	mirror	2	19	dis_op	dis	op	r	0	r	1	1
orangutan	Raja	f	parent	11	mirror	2	20	close_clear	close	clear	l	1	l	1	1
orangutan	Raja	f	parent	11	mirror	2	21	dis_clear	dis	clear	r	1	r	1	0
orangutan	Raja	f	parent	11	mirror	2	22	dis_clear	dis	clear	l	1	l	1	0
orangutan	Raja	f	parent	11	mirror	2	23	dis_op	dis	op	l	1	l	1	0
orangutan	Raja	f	parent	11	mirror	2	24	close_clear	close	clear	r	1	r	1	1
orangutan	Raja	f	parent	11	mirror	3	25	dis_op	dis	op	l	1	l	1	0
orangutan	Raja	f	parent	11	mirror	3	26	dis_op	dis	op	r	1	r	1	0
orangutan	Raja	f	parent	11	mirror	3	27	close_opaque	close	op	l	0	l	1	0
orangutan	Raja	f	parent	11	mirror	3	28	close_opaque	close	op	r	1	r	1	1
orangutan	Raja	f	parent	11	mirror	3	29	dis_clear	dis	clear	l	1	l	1	0
orangutan	Raja	f	parent	11	mirror	3	30	dis_clear	dis	clear	r	1	r	1	0
orangutan	Raja	f	parent	11	mirror	3	31	close_clear	close	clear	r	1	r	1	1
orangutan	Raja	f	parent	11	mirror	3	32	close_clear	close	clear	l	1	l	1	1
orangutan	Raja	f	parent	11	mirror	3	33	dis_op	dis	op	l	0	l	1	1
orangutan	Raja	f	parent	11	mirror	3	34	dis_op	dis	op	r	0	r	1	1
orangutan	Raja	f	parent	11	mirror	3	35	close_opaque	close	op	l	1	l	1	1
orangutan	Raja	f	parent	11	mirror	3	36	close_opaque	close	op	r	1	r	1	1
orangutan	Raja	f	parent	11	mirror	4	37	dis_clear	dis	clear	l	0	l	1	1
orangutan	Raja	f	parent	11	mirror	4	38	dis_clear	dis	clear	r	1	r	1	0
orangutan	Raja	f	parent	11	mirror	4	39	close_clear	close	clear	r	1	r	1	1
orangutan	Raja	f	parent	11	mirror	4	40	close_clear	close	clear	l	0	l	1	0
orangutan	Raja	f	parent	11	mirror	4	41	dis_op	dis	op	l	0	r	0
orangutan	Raja	f	parent	11	mirror	4	42	dis_op	dis	op	r	0	r	1	1
orangutan	Raja	f	parent	11	mirror	4	43	close_opaque	close	op	l	0	r	0
orangutan	Raja	f	parent	11	mirror	4	44	close_opaque	close	op	r	1	r	1	1
orangutan	Raja	f	parent	11	mirror	4	45	dis_clear	dis	clear	l	1	l	1	0
orangutan	Raja	f	parent	11	mirror	4	46	dis_clear	dis	clear	r	1	r	1	0
orangutan	Raja	f	parent	11	mirror	4	47	close_clear	close	clear	r	1	r	1	1
orangutan	Raja	f	parent	11	mirror	4	48	close_clear	close	clear	l	1	l	1	1
orangutan	Dokana	f	parent	26	mirror	1	1	close_opaque	close	op	r	0	l	0
orangutan	Dokana	f	parent	26	mirror	1	2	close_clear	close	clear	l	1	l	1	1
orangutan	Dokana	f	parent	26	mirror	1	3	dis_op	dis	op	r	1	r	1	0
orangutan	Dokana	f	parent	26	mirror	1	4	close_clear	close	clear	r	1	r	1	1
orangutan	Dokana	f	parent	26	mirror	1	5	dis_op	dis	op	l	0	l	1	1
orangutan	Dokana	f	parent	26	mirror	1	6	dis_clear	dis	clear	r	0	r	1	1
orangutan	Dokana	f	parent	26	mirror	1	7	close_opaque	close	op	l	1	l	1	1
orangutan	Dokana	f	parent	26	mirror	1	8	dis_clear	dis	clear	l	0	l	1	1
orangutan	Dokana	f	parent	26	mirror	1	9	close_clear	close	clear	r	1	r	1	1
orangutan	Dokana	f	parent	26	mirror	1	10	close_clear	close	clear	l	1	l	1	1
orangutan	Dokana	f	parent	26	mirror	1	11	dis_op	dis	op	r	0	r	1	1
orangutan	Dokana	f	parent	26	mirror	1	12	dis_op	dis	op	l	0	l	1	1
orangutan	Dokana	f	parent	26	mirror	2	13	dis_clear	dis	clear	r	0	r	1	1
orangutan	Dokana	f	parent	26	mirror	2	14	close_opaque	close	op	r	1	r	1	1
orangutan	Dokana	f	parent	26	mirror	2	15	close_opaque	close	op	l	1	l	1	1
orangutan	Dokana	f	parent	26	mirror	2	16	dis_clear	dis	clear	l	0	l	1	1
orangutan	Dokana	f	parent	26	mirror	2	17	close_opaque	close	op	r	1	r	1	1
orangutan	Dokana	f	parent	26	mirror	2	18	dis_clear	dis	clear	r	0	r	1	1
orangutan	Dokana	f	parent	26	mirror	2	19	close_clear	close	clear	l	1	l	1	1
orangutan	Dokana	f	parent	26	mirror	2	20	close_opaque	close	op	l	0	r	0
orangutan	Dokana	f	parent	26	mirror	2	21	close_clear	close	clear	r	1	r	1	1
orangutan	Dokana	f	parent	26	mirror	2	22	dis_op	dis	op	r	0	r	1	1
orangutan	Dokana	f	parent	26	mirror	2	23	dis_clear	dis	clear	l	0	l	1	1
orangutan	Dokana	f	parent	26	mirror	2	24	dis_op	dis	op	l	0	l	1	1
orangutan	Dokana	f	parent	26	mirror	3	25	close_opaque	close	op	l	1	l	1	1
orangutan	Dokana	f	parent	26	mirror	3	26	close_opaque	close	op	r	0	r	1	1
orangutan	Dokana	f	parent	26	mirror	3	27	dis_op	dis	op	r	0	r	1	1
orangutan	Dokana	f	parent	26	mirror	3	28	dis_op	dis	op	l	1	l	1	0
orangutan	Dokana	f	parent	26	mirror	3	29	close_clear	close	clear	l	1	l	1	1
orangutan	Dokana	f	parent	26	mirror	3	30	dis_clear	dis	clear	r	1	r	1	0
orangutan	Dokana	f	parent	26	mirror	3	31	dis_clear	dis	clear	l	1	l	1	0
orangutan	Dokana	f	parent	26	mirror	3	32	close_clear	close	clear	r	1	r	1	1
orangutan	Dokana	f	parent	26	mirror	3	33	close_clear	close	clear	r	1	r	1	1
orangutan	Dokana	f	parent	26	mirror	3	34	dis_op	dis	op	l	1	l	1	0
orangutan	Dokana	f	parent	26	mirror	3	35	close_opaque	close	op	r	0	l	0
orangutan	Dokana	f	parent	26	mirror	3	36	close_opaque	close	op	l	0	l	1	0
orangutan	Dokana	f	parent	26	mirror	4	37	close_clear	close	clear	l	1	l	1	1
orangutan	Dokana	f	parent	26	mirror	4	38	dis_clear	dis	clear	l	1	l	1	0
orangutan	Dokana	f	parent	26	mirror	4	39	dis_clear	dis	clear	r	0	r	1	1
orangutan	Dokana	f	parent	26	mirror	4	40	dis_op	dis	op	r	1	r	1	0
orangutan	Dokana	f	parent	26	mirror	4	41	close_clear	close	clear	r	0	r	1	0
orangutan	Dokana	f	parent	26	mirror	4	42	close_opaque	close	op	r	1	r	1	1
orangutan	Dokana	f	parent	26	mirror	4	43	dis_op	dis	op	r	0	r	1	1
orangutan	Dokana	f	parent	26	mirror	4	44	close_clear	close	clear	l	1	l	1	1
orangutan	Dokana	f	parent	26	mirror	4	45	close_opaque	close	op	l	1	l	1	1
orangutan	Dokana	f	parent	26	mirror	4	46	dis_clear	dis	clear	l	1	l	1	0
orangutan	Dokana	f	parent	26	mirror	4	47	dis_clear	dis	clear	r	1	r	1	0
orangutan	Dokana	f	parent	26	mirror	4	48	dis_op	dis	op	l	1	l	1	0
bonobo	Yasa	f	parent	17	mirror	1	1	dis_op	dis	op	l	1	l	1	0
bonobo	Yasa	f	parent	17	mirror	1	2	close_clear	close	clear	l	1	l	1	1
bonobo	Yasa	f	parent	17	mirror	1	3	close_opaque	close	op	l	0	r	0
bonobo	Yasa	f	parent	17	mirror	1	4	dis_clear	dis	clear	r	0	r	1	1
bonobo	Yasa	f	parent	17	mirror	1	5	dis_clear	dis	clear	l	0	l	1	1
bonobo	Yasa	f	parent	17	mirror	1	6	close_clear	close	clear	r	1	r	1	1
bonobo	Yasa	f	parent	17	mirror	1	7	close_opaque	close	op	r	0	l	0
bonobo	Yasa	f	parent	17	mirror	1	8	dis_op	dis	op	r	0	r	1	1
bonobo	Yasa	f	parent	17	mirror	1	9	dis_clear	dis	clear	r	0	r	1	1
bonobo	Yasa	f	parent	17	mirror	1	10	dis_op	dis	op	r	0	r	1	1
bonobo	Yasa	f	parent	17	mirror	1	11	dis_clear	dis	clear	l	1	l	1	0
bonobo	Yasa	f	parent	17	mirror	1	12	close_clear	close	clear	r	1	r	1	1
bonobo	Yasa	f	parent	17	mirror	2	13	close_opaque	close	op	l	1	l	1	1
bonobo	Yasa	f	parent	17	mirror	2	14	close_clear	close	clear	l	1	l	1	1
bonobo	Yasa	f	parent	17	mirror	2	15	dis_op	dis	op	l	1	l	1	0
bonobo	Yasa	f	parent	17	mirror	2	16	close_opaque	close	op	r	1	r	1	1
bonobo	Yasa	f	parent	17	mirror	2	17	close_opaque	close	op	l	0	r	0
bonobo	Yasa	f	parent	17	mirror	2	18	close_clear	close	clear	r	1	r	1	1
bonobo	Yasa	f	parent	17	mirror	2	19	dis_op	dis	op	l	0	l	1	1
bonobo	Yasa	f	parent	17	mirror	2	20	close_opaque	close	op	r	1	r	1	1
bonobo	Yasa	f	parent	17	mirror	2	21	dis_op	dis	op	r	0	r	1	1
bonobo	Yasa	f	parent	17	mirror	2	22	close_clear	close	clear	l	1	l	1	1
bonobo	Yasa	f	parent	17	mirror	2	23	dis_clear	dis	clear	l	0	l	1	1
bonobo	Yasa	f	parent	17	mirror	2	24	dis_clear	dis	clear	r	1	r	1	0
bonobo	Yasa	f	parent	17	mirror	3	25	dis_clear	dis	clear	l	0	l	1	1
bonobo	Yasa	f	parent	17	mirror	3	26	dis_op	dis	op	r	0	r	1	1
bonobo	Yasa	f	parent	17	mirror	3	27	dis_op	dis	op	l	0	l	1	1
bonobo	Yasa	f	parent	17	mirror	3	28	close_clear	close	clear	l	1	l	1	1
bonobo	Yasa	f	parent	17	mirror	3	29	close_opaque	close	op	r	1	r	1	1
bonobo	Yasa	f	parent	17	mirror	3	30	dis_clear	dis	clear	r	0	r	1	1
bonobo	Yasa	f	parent	17	mirror	3	31	close_clear	close	clear	r	1	r	1	1
bonobo	Yasa	f	parent	17	mirror	3	32	close_opaque	close	op	l	1	l	1	1
bonobo	Yasa	f	parent	17	mirror	3	33	dis_op	dis	op	r	0	r	1	1
bonobo	Yasa	f	parent	17	mirror	3	34	dis_clear	dis	clear	r	0	r	1	1
bonobo	Yasa	f	parent	17	mirror	3	35	dis_clear	dis	clear	l	0	l	1	1
bonobo	Yasa	f	parent	17	mirror	3	36	close_clear	close	clear	r	1	r	1	1
bonobo	Yasa	f	parent	17	mirror	4	37	dis_op	dis	op	l	1	l	1	0
bonobo	Yasa	f	parent	17	mirror	4	38	close_clear	close	clear	l	1	l	1	1
bonobo	Yasa	f	parent	17	mirror	4	39	close_opaque	close	op	r	1	r	1	1
bonobo	Yasa	f	parent	17	mirror	4	40	close_opaque	close	op	l	1	l	1	1
bonobo	Yasa	f	parent	17	mirror	4	41	dis_clear	dis	clear	l	0	l	1	1
bonobo	Yasa	f	parent	17	mirror	4	42	close_opaque	close	op	r	1	r	1	1
bonobo	Yasa	f	parent	17	mirror	4	43	dis_clear	dis	clear	r	1	r	1	0
bonobo	Yasa	f	parent	17	mirror	4	44	dis_op	dis	op	r	0	r	1	1
bonobo	Yasa	f	parent	17	mirror	4	45	close_clear	close	clear	r	1	r	1	1
bonobo	Yasa	f	parent	17	mirror	4	46	close_clear	close	clear	l	1	l	1	1
bonobo	Yasa	f	parent	17	mirror	4	47	dis_op	dis	op	l	0	l	1	1
bonobo	Yasa	f	parent	17	mirror	4	48	close_opaque	close	op	l	0	r	0
chimpanzee	Lome	m	parent	13	mirror	1	1	close_opaque	close	op	r	1	r	1	1
chimpanzee	Lome	m	parent	13	mirror	1	2	dis_op	dis	op	l	0	l	1	1
chimpanzee	Lome	m	parent	13	mirror	1	3	dis_clear	dis	clear	r	1	r	1	0
chimpanzee	Lome	m	parent	13	mirror	1	4	close_clear	close	clear	r	1	r	1	1
chimpanzee	Lome	m	parent	13	mirror	1	5	close_opaque	close	op	l	1	l	1	1
chimpanzee	Lome	m	parent	13	mirror	1	6	dis_clear	dis	clear	l	0	l	1	1
chimpanzee	Lome	m	parent	13	mirror	1	7	close_clear	close	clear	l	1	l	1	1
chimpanzee	Lome	m	parent	13	mirror	1	8	dis_op	dis	op	r	1	r	1	0
chimpanzee	Lome	m	parent	13	mirror	1	9	dis_clear	dis	clear	l	1	l	1	0
chimpanzee	Lome	m	parent	13	mirror	1	10	dis_op	dis	op	r	0	r	1	1
chimpanzee	Lome	m	parent	13	mirror	1	11	dis_op	dis	op	l	0	l	1	1
chimpanzee	Lome	m	parent	13	mirror	1	12	dis_clear	dis	clear	r	0	r	1	1
chimpanzee	Lome	m	parent	13	mirror	2	13	close_opaque	close	op	l	1	l	1	1
chimpanzee	Lome	m	parent	13	mirror	2	14	close_clear	close	clear	l	1	l	1	1
chimpanzee	Lome	m	parent	13	mirror	2	15	close_clear	close	clear	r	1	r	1	1
chimpanzee	Lome	m	parent	13	mirror	2	16	close_opaque	close	op	r	1	r	1	1
chimpanzee	Lome	m	parent	13	mirror	2	17	dis_clear	dis	clear	l	1	l	1	0
chimpanzee	Lome	m	parent	13	mirror	2	18	close_opaque	close	op	r	1	r	1	1
chimpanzee	Lome	m	parent	13	mirror	2	19	dis_clear	dis	clear	r	0	r	1	1
chimpanzee	Lome	m	parent	13	mirror	2	20	close_opaque	close	op	l	1	l	1	1
chimpanzee	Lome	m	parent	13	mirror	2	21	dis_op	dis	op	r	0	r	1	1
chimpanzee	Lome	m	parent	13	mirror	2	22	dis_op	dis	op	l	0	l	1	1
chimpanzee	Lome	m	parent	13	mirror	2	23	close_clear	close	clear	l	1	l	1	1
chimpanzee	Lome	m	parent	13	mirror	2	24	close_clear	close	clear	r	1	r	1	1
chimpanzee	Lome	m	parent	13	mirror	3	25	close_clear	close	clear	r	1	r	1	1
chimpanzee	Lome	m	parent	13	mirror	3	26	dis_clear	dis	clear	l	0	l	1	1
chimpanzee	Lome	m	parent	13	mirror	3	27	close_opaque	close	op	r	1	r	1	1
chimpanzee	Lome	m	parent	13	mirror	3	28	close_opaque	close	op	l	1	l	1	1
chimpanzee	Lome	m	parent	13	mirror	3	29	dis_clear	dis	clear	r	0	r	1	1
chimpanzee	Lome	m	parent	13	mirror	3	30	dis_op	dis	op	r	0	r	1	1
chimpanzee	Lome	m	parent	13	mirror	3	31	close_clear	close	clear	l	1	l	1	1
chimpanzee	Lome	m	parent	13	mirror	3	32	dis_op	dis	op	l	0	l	1	1
chimpanzee	Lome	m	parent	13	mirror	3	33	dis_clear	dis	clear	l	0	l	1	1
chimpanzee	Lome	m	parent	13	mirror	3	34	close_opaque	close	op	r	1	r	1	1
chimpanzee	Lome	m	parent	13	mirror	3	35	dis_clear	dis	clear	r	0	r	1	1
chimpanzee	Lome	m	parent	13	mirror	3	36	dis_op	dis	op	r	0	r	1	1
chimpanzee	Lome	m	parent	13	mirror	4	37	close_opaque	close	op	l	1	l	1	1
chimpanzee	Lome	m	parent	13	mirror	4	38	dis_op	dis	op	l	0	l	1	1
chimpanzee	Lome	m	parent	13	mirror	4	39	close_clear	close	clear	l	1	l	1	1
chimpanzee	Lome	m	parent	13	mirror	4	40	close_clear	close	clear	r	1	r	1	1
chimpanzee	Lome	m	parent	13	mirror	4	41	close_clear	close	clear	l	1	l	1	1
chimpanzee	Lome	m	parent	13	mirror	4	42	close_opaque	close	op	r	1	r	1	1
chimpanzee	Lome	m	parent	13	mirror	4	43	dis_clear	dis	clear	l	0	l	1	1
chimpanzee	Lome	m	parent	13	mirror	4	44	close_opaque	close	op	l	1	l	1	1
chimpanzee	Lome	m	parent	13	mirror	4	45	dis_op	dis	op	r	0	r	1	1
chimpanzee	Lome	m	parent	13	mirror	4	46	close_clear	close	clear	r	1	r	1	1
chimpanzee	Lome	m	parent	13	mirror	4	47	dis_op	dis	op	l	0	l	1	1
chimpanzee	Lome	m	parent	13	mirror	4	48	dis_clear	dis	clear	r	0	r	1	1
orangutan	Pini	f	parent	27	mirror	1	1	dis_op	dis	op	l	0	l	1	1
orangutan	Pini	f	parent	27	mirror	1	2	close_opaque	close	op	l	0	r	0
orangutan	Pini	f	parent	27	mirror	1	3	dis_op	dis	op	r	0	r	1	1
orangutan	Pini	f	parent	27	mirror	1	4	dis_op	dis	op	r	1	r	1	0
orangutan	Pini	f	parent	27	mirror	1	5	close_opaque	close	op	r	1	r	1	1
orangutan	Pini	f	parent	27	mirror	1	6	close_clear	close	clear	l	1	l	1	1
orangutan	Pini	f	parent	27	mirror	1	7	close_clear	close	clear	r	1	r	1	1
orangutan	Pini	f	parent	27	mirror	1	8	dis_clear	dis	clear	l	1	l	1	0
orangutan	Pini	f	parent	27	mirror	1	9	dis_clear	dis	clear	r	1	r	1	0
orangutan	Pini	f	parent	27	mirror	1	10	dis_clear	dis	clear	l	1	l	1	0
orangutan	Pini	f	parent	27	mirror	1	11	dis_op	dis	op	r	0	r	1	1
orangutan	Pini	f	parent	27	mirror	1	12	close_clear	close	clear	l	1	l	1	1
orangutan	Pini	f	parent	27	mirror	2	13	close_clear	close	clear	r	1	r	1	1
orangutan	Pini	f	parent	27	mirror	2	14	dis_op	dis	op	l	0	l	1	1
orangutan	Pini	f	parent	27	mirror	2	15	close_opaque	close	op	l	1	l	1	1
orangutan	Pini	f	parent	27	mirror	2	16	close_opaque	close	op	r	1	r	1	1
orangutan	Pini	f	parent	27	mirror	2	17	close_opaque	close	op	r	1	r	1	1
orangutan	Pini	f	parent	27	mirror	2	18	dis_clear	dis	clear	r	1	r	1	0
orangutan	Pini	f	parent	27	mirror	2	19	dis_op	dis	op	l	1	l	1	0
orangutan	Pini	f	parent	27	mirror	2	20	close_opaque	close	op	l	1	l	1	1
orangutan	Pini	f	parent	27	mirror	2	21	close_clear	close	clear	r	1	r	1	1
orangutan	Pini	f	parent	27	mirror	2	22	dis_clear	dis	clear	l	1	l	1	0
orangutan	Pini	f	parent	27	mirror	2	23	close_clear	close	clear	l	0	l	1	0
orangutan	Pini	f	parent	27	mirror	2	24	dis_clear	dis	clear	r	1	r	1	0
orangutan	Pini	f	parent	27	mirror	3	25	dis_op	dis	op	l	0	l	1	1
orangutan	Pini	f	parent	27	mirror	3	26	dis_clear	dis	clear	l	1	l	1	0
orangutan	Pini	f	parent	27	mirror	3	27	close_clear	close	clear	r	1	r	1	1
orangutan	Pini	f	parent	27	mirror	3	28	dis_clear	dis	clear	r	1	r	1	0
orangutan	Pini	f	parent	27	mirror	3	29	close_opaque	close	op	l	1	l	1	1
orangutan	Pini	f	parent	27	mirror	3	30	close_clear	close	clear	l	1	l	1	1
orangutan	Pini	f	parent	27	mirror	3	31	close_opaque	close	op	r	1	r	1	1
orangutan	Pini	f	parent	27	mirror	3	32	dis_op	dis	op	r	0	l	0
orangutan	Pini	f	parent	27	mirror	3	33	dis_op	dis	op	l	1	l	1	0
orangutan	Pini	f	parent	27	mirror	3	34	dis_op	dis	op	r	1	r	1	0
orangutan	Pini	f	parent	27	mirror	3	35	dis_clear	dis	clear	l	1	l	1	0
orangutan	Pini	f	parent	27	mirror	3	36	close_clear	close	clear	r	1	r	1	1
orangutan	Pini	f	parent	27	mirror	4	37	dis_clear	dis	clear	r	1	r	1	0
orangutan	Pini	f	parent	27	mirror	4	38	close_opaque	close	op	l	1	l	1	1
orangutan	Pini	f	parent	27	mirror	4	39	close_clear	close	clear	l	1	l	1	1
orangutan	Pini	f	parent	27	mirror	4	40	close_opaque	close	op	r	1	r	1	1
orangutan	Pini	f	parent	27	mirror	4	41	dis_op	dis	op	l	1	l	1	0
orangutan	Pini	f	parent	27	mirror	4	42	dis_clear	dis	clear	l	1	l	1	0
orangutan	Pini	f	parent	27	mirror	4	43	close_opaque	close	op	l	1	l	1	1
orangutan	Pini	f	parent	27	mirror	4	44	close_opaque	close	op	r	1	r	1	1
orangutan	Pini	f	parent	27	mirror	4	45	dis_op	dis	op	r	0	r	1	1
orangutan	Pini	f	parent	27	mirror	4	46	dis_clear	dis	clear	r	1	r	1	0
orangutan	Pini	f	parent	27	mirror	4	47	close_clear	close	clear	r	1	r	1	1
orangutan	Pini	f	parent	27	mirror	4	48	close_clear	close	clear	l	1	l	1	1
orangutan	Bimbo	m	hand reared	34	mirror	1	1	dis_clear	dis	clear	l	1	l	1	0
orangutan	Bimbo	m	hand reared	34	mirror	1	2	close_clear	close	clear	r	1	r	1	1
orangutan	Bimbo	m	hand reared	34	mirror	1	3	close_clear	close	clear	l	1	l	1	1
orangutan	Bimbo	m	hand reared	34	mirror	1	4	close_opaque	close	op	l	1	l	1	1
orangutan	Bimbo	m	hand reared	34	mirror	1	5	dis_op	dis	op	r	0	r	1	1
orangutan	Bimbo	m	hand reared	34	mirror	1	6	dis_op	dis	op	l	1	l	1	0
orangutan	Bimbo	m	hand reared	34	mirror	1	7	dis_clear	dis	clear	r	1	r	1	0
orangutan	Bimbo	m	hand reared	34	mirror	1	8	close_opaque	close	op	r	0	l	0
orangutan	Bimbo	m	hand reared	34	mirror	1	9	close_clear	close	clear	l	1	l	1	1
orangutan	Bimbo	m	hand reared	34	mirror	1	10	dis_clear	dis	clear	l	0	l	1	1
orangutan	Bimbo	m	hand reared	34	mirror	1	11	dis_op	dis	op	l	0	l	1	1
orangutan	Bimbo	m	hand reared	34	mirror	1	12	dis_clear	dis	clear	r	1	r	1	0
orangutan	Bimbo	m	hand reared	34	mirror	2	13	dis_op	dis	op	r	0	r	1	1
orangutan	Bimbo	m	hand reared	34	mirror	2	14	close_opaque	close	op	r	0	l	0
orangutan	Bimbo	m	hand reared	34	mirror	2	15	close_opaque	close	op	l	1	l	1	1
orangutan	Bimbo	m	hand reared	34	mirror	2	16	close_clear	close	clear	r	1	r	1	1
orangutan	Bimbo	m	hand reared	34	mirror	2	17	dis_clear	dis	clear	l	1	l	1	0
orangutan	Bimbo	m	hand reared	34	mirror	2	18	close_clear	close	clear	l	0	l	1	0
orangutan	Bimbo	m	hand reared	34	mirror	2	19	close_opaque	close	op	l	1	l	1	1
orangutan	Bimbo	m	hand reared	34	mirror	2	20	close_opaque	close	op	r	1	r	1	1
orangutan	Bimbo	m	hand reared	34	mirror	2	21	dis_op	dis	op	l	0	l	1	1
orangutan	Bimbo	m	hand reared	34	mirror	2	22	dis_op	dis	op	r	1	r	1	0
orangutan	Bimbo	m	hand reared	34	mirror	2	23	dis_clear	dis	clear	r	0	r	1	1
orangutan	Bimbo	m	hand reared	34	mirror	2	24	close_clear	close	clear	r	1	r	1	1
orangutan	Bimbo	m	hand reared	34	mirror	3	25	dis_op	dis	op	l	1	l	1	0
orangutan	Bimbo	m	hand reared	34	mirror	3	26	dis_clear	dis	clear	r	0	r	1	1
orangutan	Bimbo	m	hand reared	34	mirror	3	27	close_clear	close	clear	l	0	l	1	0
orangutan	Bimbo	m	hand reared	34	mirror	3	28	dis_clear	dis	clear	l	1	l	1	0
orangutan	Bimbo	m	hand reared	34	mirror	3	29	close_opaque	close	op	l	0	l	1	0
orangutan	Bimbo	m	hand reared	34	mirror	3	30	dis_op	dis	op	r	0	r	1	1
orangutan	Bimbo	m	hand reared	34	mirror	3	31	close_opaque	close	op	r	1	r	1	1
orangutan	Bimbo	m	hand reared	34	mirror	3	32	close_clear	close	clear	r	1	r	1	1
orangutan	Bimbo	m	hand reared	34	mirror	3	33	dis_op	dis	op	l	1	l	1	0
orangutan	Bimbo	m	hand reared	34	mirror	3	34	dis_clear	dis	clear	l	0	l	1	1
orangutan	Bimbo	m	hand reared	34	mirror	3	35	close_clear	close	clear	l	1	l	1	1
orangutan	Bimbo	m	hand reared	34	mirror	3	36	close_clear	close	clear	r	1	r	1	1
orangutan	Bimbo	m	hand reared	34	mirror	4	37	close_opaque	close	op	r	1	r	1	1
orangutan	Bimbo	m	hand reared	34	mirror	4	38	dis_clear	dis	clear	r	1	r	1	0
orangutan	Bimbo	m	hand reared	34	mirror	4	39	dis_op	dis	op	r	1	r	1	0
orangutan	Bimbo	m	hand reared	34	mirror	4	40	close_opaque	close	op	l	1	l	1	1
orangutan	Bimbo	m	hand reared	34	mirror	4	41	dis_clear	dis	clear	r	1	r	1	0
orangutan	Bimbo	m	hand reared	34	mirror	4	42	dis_op	dis	op	l	0	l	1	1
orangutan	Bimbo	m	hand reared	34	mirror	4	43	close_opaque	close	op	r	1	r	1	1
orangutan	Bimbo	m	hand reared	34	mirror	4	44	close_opaque	close	op	l	1	l	1	1
orangutan	Bimbo	m	hand reared	34	mirror	4	45	close_clear	close	clear	l	1	l	1	1
orangutan	Bimbo	m	hand reared	34	mirror	4	46	close_clear	close	clear	r	1	r	1	1
orangutan	Bimbo	m	hand reared	34	mirror	4	47	dis_clear	dis	clear	l	0	l	1	1
orangutan	Bimbo	m	hand reared	34	mirror	4	48	dis_op	dis	op	r	0	r	1	1
chimpanzee	Sandra	f	parent	22	mirror	1	1	dis_op	dis	op	l	0	l	1	1
chimpanzee	Sandra	f	parent	22	mirror	1	2	dis_clear	dis	clear	l	1	l	1	0
chimpanzee	Sandra	f	parent	22	mirror	1	3	dis_op	dis	op	r	1	r	1	0
chimpanzee	Sandra	f	parent	22	mirror	1	4	close_opaque	close	op	l	0	l	1	0
chimpanzee	Sandra	f	parent	22	mirror	1	5	dis_clear	dis	clear	r	1	r	1	0
chimpanzee	Sandra	f	parent	22	mirror	1	6	close_clear	close	clear	r	1	r	1	1
chimpanzee	Sandra	f	parent	22	mirror	1	7	close_opaque	close	op	r	1	r	1	1
chimpanzee	Sandra	f	parent	22	mirror	1	8	close_clear	close	clear	l	1	l	1	1
chimpanzee	Sandra	f	parent	22	mirror	1	9	dis_op	dis	op	l	1	l	1	0
chimpanzee	Sandra	f	parent	22	mirror	1	10	dis_clear	dis	clear	l	1	l	1	0
chimpanzee	Sandra	f	parent	22	mirror	1	11	close_opaque	close	op	l	0	r	0
chimpanzee	Sandra	f	parent	22	mirror	1	12	close_opaque	close	op	r	1	r	1	1
chimpanzee	Sandra	f	parent	22	mirror	2	13	dis_clear	dis	clear	r	1	r	1	0
chimpanzee	Sandra	f	parent	22	mirror	2	14	close_clear	close	clear	r	1	r	1	1
chimpanzee	Sandra	f	parent	22	mirror	2	15	close_clear	close	clear	l	1	l	1	1
chimpanzee	Sandra	f	parent	22	mirror	2	16	dis_op	dis	op	r	0	r	1	1
chimpanzee	Sandra	f	parent	22	mirror	2	17	close_opaque	close	op	r	0	l	0
chimpanzee	Sandra	f	parent	22	mirror	2	18	close_opaque	close	op	l	0	r	0
chimpanzee	Sandra	f	parent	22	mirror	2	19	dis_clear	dis	clear	r	0	r	1	1
chimpanzee	Sandra	f	parent	22	mirror	2	20	dis_op	dis	op	r	1	r	1	0
chimpanzee	Sandra	f	parent	22	mirror	2	21	close_clear	close	clear	r	1	r	1	1
chimpanzee	Sandra	f	parent	22	mirror	2	22	dis_clear	dis	clear	l	0	l	1	1
chimpanzee	Sandra	f	parent	22	mirror	2	23	close_clear	close	clear	l	1	l	1	1
chimpanzee	Sandra	f	parent	22	mirror	2	24	dis_op	dis	op	l	0	l	1	1
chimpanzee	Sandra	f	parent	22	mirror	3	25	dis_clear	dis	clear	r	1	r	1	0
chimpanzee	Sandra	f	parent	22	mirror	3	26	dis_op	dis	op	l	1	l	1	0
chimpanzee	Sandra	f	parent	22	mirror	3	27	dis_op	dis	op	r	1	r	1	0
chimpanzee	Sandra	f	parent	22	mirror	3	28	close_clear	close	clear	r	1	r	1	1
chimpanzee	Sandra	f	parent	22	mirror	3	29	close_clear	close	clear	l	0	l	1	0
chimpanzee	Sandra	f	parent	22	mirror	3	30	close_opaque	close	op	l	0	r	0
chimpanzee	Sandra	f	parent	22	mirror	3	31	close_opaque	close	op	r	0	r	1	0
chimpanzee	Sandra	f	parent	22	mirror	3	32	dis_clear	dis	clear	l	1	l	1	0
chimpanzee	Sandra	f	parent	22	mirror	3	33	close_clear	close	clear	r	1	r	1	1
chimpanzee	Sandra	f	parent	22	mirror	3	34	dis_clear	dis	clear	r	0	r	1	1
chimpanzee	Sandra	f	parent	22	mirror	3	35	dis_op	dis	op	r	1	r	1	0
chimpanzee	Sandra	f	parent	22	mirror	3	36	dis_op	dis	op	l	0	r	0
chimpanzee	Sandra	f	parent	22	mirror	4	37	close_opaque	close	op	r	0	l	0
chimpanzee	Sandra	f	parent	22	mirror	4	38	dis_clear	dis	clear	l	0	l	1	1
chimpanzee	Sandra	f	parent	22	mirror	4	39	close_opaque	close	op	l	0	r	0
chimpanzee	Sandra	f	parent	22	mirror	4	40	close_clear	close	clear	l	1	l	1	1
chimpanzee	Sandra	f	parent	22	mirror	4	41	dis_op	dis	op	r	1	r	1	0
chimpanzee	Sandra	f	parent	22	mirror	4	42	close_clear	close	clear	l	1	l	1	1
chimpanzee	Sandra	f	parent	22	mirror	4	43	close_opaque	close	op	l	0	r	0
chimpanzee	Sandra	f	parent	22	mirror	4	44	close_opaque	close	op	r	0	l	0
chimpanzee	Sandra	f	parent	22	mirror	4	45	close_clear	close	clear	r	1	r	1	1
chimpanzee	Sandra	f	parent	22	mirror	4	46	dis_op	dis	op	l	0	l	1	1
chimpanzee	Sandra	f	parent	22	mirror	4	47	dis_clear	dis	clear	r	0	r	1	1
chimpanzee	Sandra	f	parent	22	mirror	4	48	dis_clear	dis	clear	l	0	l	1	1
chimpanzee	Frodo	m	parent	21	mirror	1	1	close_opaque	close	op	l	0	r	0
chimpanzee	Frodo	m	parent	21	mirror	1	2	dis_op	dis	op	l	0	l	1	1
chimpanzee	Frodo	m	parent	21	mirror	1	3	dis_op	dis	op	r	0	r	1	1
chimpanzee	Frodo	m	parent	21	mirror	1	4	close_opaque	close	op	r	1	r	1	1
chimpanzee	Frodo	m	parent	21	mirror	1	5	dis_clear	dis	clear	r	1	r	1	0
chimpanzee	Frodo	m	parent	21	mirror	1	6	close_clear	close	clear	l	0	l	1	0
chimpanzee	Frodo	m	parent	21	mirror	1	7	dis_clear	dis	clear	l	1	l	1	0
chimpanzee	Frodo	m	parent	21	mirror	1	8	close_clear	close	clear	r	1	r	1	1
chimpanzee	Frodo	m	parent	21	mirror	1	9	close_clear	close	clear	r	1	r	1	1
chimpanzee	Frodo	m	parent	21	mirror	1	10	close_clear	close	clear	l	1	l	1	1
chimpanzee	Frodo	m	parent	21	mirror	1	11	close_opaque	close	op	r	1	r	1	1
chimpanzee	Frodo	m	parent	21	mirror	1	12	dis_clear	dis	clear	l	1	l	1	0
chimpanzee	Frodo	m	parent	21	mirror	2	13	dis_clear	dis	clear	r	1	r	1	0
chimpanzee	Frodo	m	parent	21	mirror	2	14	close_opaque	close	op	l	1	l	1	1
chimpanzee	Frodo	m	parent	21	mirror	2	15	dis_op	dis	op	l	0	r	0
chimpanzee	Frodo	m	parent	21	mirror	2	16	dis_op	dis	op	r	0	r	1	1
chimpanzee	Frodo	m	parent	21	mirror	2	17	close_opaque	close	op	r	1	r	1	1
chimpanzee	Frodo	m	parent	21	mirror	2	18	close_clear	close	clear	l	1	l	1	1
chimpanzee	Frodo	m	parent	21	mirror	2	19	dis_op	dis	op	r	0	r	1	1
chimpanzee	Frodo	m	parent	21	mirror	2	20	close_opaque	close	op	l	0	r	0
chimpanzee	Frodo	m	parent	21	mirror	2	21	close_clear	close	clear	r	1	r	1	1
chimpanzee	Frodo	m	parent	21	mirror	2	22	dis_clear	dis	clear	r	1	r	1	0
chimpanzee	Frodo	m	parent	21	mirror	2	23	dis_clear	dis	clear	l	1	l	1	0
chimpanzee	Frodo	m	parent	21	mirror	2	24	dis_op	dis	op	l	1	l	1	0
chimpanzee	Frodo	m	parent	21	mirror	3	25	dis_clear	dis	clear	r	1	r	1	0
chimpanzee	Frodo	m	parent	21	mirror	3	26	close_clear	close	clear	r	1	r	1	1
chimpanzee	Frodo	m	parent	21	mirror	3	27	dis_op	dis	op	l	1	l	1	0
chimpanzee	Frodo	m	parent	21	mirror	3	28	close_clear	close	clear	l	1	l	1	1
chimpanzee	Frodo	m	parent	21	mirror	3	29	close_opaque	close	op	r	1	r	1	1
chimpanzee	Frodo	m	parent	21	mirror	3	30	close_opaque	close	op	l	1	l	1	1
chimpanzee	Frodo	m	parent	21	mirror	3	31	dis_op	dis	op	r	0	r	1	1
chimpanzee	Frodo	m	parent	21	mirror	3	32	dis_clear	dis	clear	l	1	l	1	0
chimpanzee	Frodo	m	parent	21	mirror	3	33	dis_op	dis	op	r	0	r	1	1
chimpanzee	Frodo	m	parent	21	mirror	3	34	close_opaque	close	op	r	1	r	1	1
chimpanzee	Frodo	m	parent	21	mirror	3	35	dis_op	dis	op	l	0	l	1	1
chimpanzee	Frodo	m	parent	21	mirror	3	36	close_clear	close	clear	l	1	l	1	1
chimpanzee	Frodo	m	parent	21	mirror	4	37	close_clear	close	clear	r	0	r	1	0
chimpanzee	Frodo	m	parent	21	mirror	4	38	close_opaque	close	op	l	1	l	1	1
chimpanzee	Frodo	m	parent	21	mirror	4	39	dis_clear	dis	clear	r	1	r	1	0
chimpanzee	Frodo	m	parent	21	mirror	4	40	dis_clear	dis	clear	l	1	l	1	0
chimpanzee	Frodo	m	parent	21	mirror	4	41	dis_op	dis	op	r	0	r	1	1
chimpanzee	Frodo	m	parent	21	mirror	4	42	dis_clear	dis	clear	r	1	r	1	0
chimpanzee	Frodo	m	parent	21	mirror	4	43	close_opaque	close	op	l	1	l	1	1
chimpanzee	Frodo	m	parent	21	mirror	4	44	dis_op	dis	op	l	0	l	1	1
chimpanzee	Frodo	m	parent	21	mirror	4	45	close_clear	close	clear	r	1	r	1	1
chimpanzee	Frodo	m	parent	21	mirror	4	46	close_clear	close	clear	l	1	l	1	1
chimpanzee	Frodo	m	parent	21	mirror	4	47	dis_clear	dis	clear	l	1	l	1	0
chimpanzee	Frodo	m	parent	21	mirror	4	48	close_opaque	close	op	r	1	r	1	1

## Sheet: Exp4
Species	Subject	Sex	Breeding	Age	Order_block	Order_block2	Session	Trial	session_within_block	Block	Condition	correct_side	correct_side	chosen_side	side_with_food_image
chimpanzee	Alexandra	f	hand reared	15	mirror_first	1	1	1	1	mirror	incongruent	r	0	l	1
chimpanzee	Alexandra	f	hand reared	15	mirror_first	1	1	2	1	mirror	incongruent	l	0	r	1
chimpanzee	Alexandra	f	hand reared	15	mirror_first	1	1	3	1	mirror	congruent	l	1	l	1
chimpanzee	Alexandra	f	hand reared	15	mirror_first	1	1	4	1	mirror	congruent	r	1	r	1
chimpanzee	Alexandra	f	hand reared	15	mirror_first	1	1	5	1	mirror	incongruent	l	0	r	1
chimpanzee	Alexandra	f	hand reared	15	mirror_first	1	1	6	1	mirror	congruent	r	0	l	0
chimpanzee	Alexandra	f	hand reared	15	mirror_first	1	1	7	1	mirror	congruent	l	0	r	0
chimpanzee	Alexandra	f	hand reared	15	mirror_first	1	1	8	1	mirror	incongruent	r	0	l	1
chimpanzee	Alexandra	f	hand reared	15	mirror_first	1	1	9	1	mirror	incongruent	r	0	l	1
chimpanzee	Alexandra	f	hand reared	15	mirror_first	1	1	10	1	mirror	congruent	r	1	r	1
chimpanzee	Alexandra	f	hand reared	15	mirror_first	1	1	11	1	mirror	congruent	l	1	l	1
chimpanzee	Alexandra	f	hand reared	15	mirror_first	1	1	12	1	mirror	incongruent	l	0	r	1
chimpanzee	Alexandra	f	hand reared	15	mirror_first	1	2	13	2	mirror	congruent	l	1	l	1
chimpanzee	Alexandra	f	hand reared	15	mirror_first	1	2	14	2	mirror	incongruent	r	1	r	0
chimpanzee	Alexandra	f	hand reared	15	mirror_first	1	2	15	2	mirror	congruent	r	0	l	0
chimpanzee	Alexandra	f	hand reared	15	mirror_first	1	2	16	2	mirror	incongruent	l	1	l	0
chimpanzee	Alexandra	f	hand reared	15	mirror_first	1	2	17	2	mirror	incongruent	r	1	r	0
chimpanzee	Alexandra	f	hand reared	15	mirror_first	1	2	18	2	mirror	congruent	r	0	l	0
chimpanzee	Alexandra	f	hand reared	15	mirror_first	1	2	19	2	mirror	incongruent	l	1	l	0
chimpanzee	Alexandra	f	hand reared	15	mirror_first	1	2	20	2	mirror	congruent	l	0	r	0
chimpanzee	Alexandra	f	hand reared	15	mirror_first	1	2	21	2	mirror	incongruent	l	1	l	0
chimpanzee	Alexandra	f	hand reared	15	mirror_first	1	2	22	2	mirror	congruent	r	1	r	1
chimpanzee	Alexandra	f	hand reared	15	mirror_first	1	2	23	2	mirror	congruent	l	1	l	1
chimpanzee	Alexandra	f	hand reared	15	mirror_first	1	2	24	2	mirror	incongruent	r	1	r	0
chimpanzee	Alexandra	f	hand reared	15	mirror_first	1	3	25	3	mirror	congruent	l	1	l	1
chimpanzee	Alexandra	f	hand reared	15	mirror_first	1	3	26	3	mirror	congruent	r	1	r	1
chimpanzee	Alexandra	f	hand reared	15	mirror_first	1	3	27	3	mirror	incongruent	r	0	l	1
chimpanzee	Alexandra	f	hand reared	15	mirror_first	1	3	28	3	mirror	incongruent	l	0	r	1
chimpanzee	Alexandra	f	hand reared	15	mirror_first	1	3	29	3	mirror	congruent	l	1	l	1
chimpanzee	Alexandra	f	hand reared	15	mirror_first	1	3	30	3	mirror	incongruent	l	1	l	0
chimpanzee	Alexandra	f	hand reared	15	mirror_first	1	3	31	3	mirror	incongruent	r	1	r	0
chimpanzee	Alexandra	f	hand reared	15	mirror_first	1	3	32	3	mirror	congruent	r	1	r	1
chimpanzee	Alexandra	f	hand reared	15	mirror_first	1	3	33	3	mirror	congruent	l	1	l	1
chimpanzee	Alexandra	f	hand reared	15	mirror_first	1	3	34	3	mirror	incongruent	r	1	r	0
chimpanzee	Alexandra	f	hand reared	15	mirror_first	1	3	35	3	mirror	incongruent	l	1	l	0
chimpanzee	Alexandra	f	hand reared	15	mirror_first	1	3	36	3	mirror	congruent	r	0	l	0
chimpanzee	Alexandra	f	hand reared	15	mirror_first	1	4	37	4	mirror	incongruent	l	1	l	0
chimpanzee	Alexandra	f	hand reared	15	mirror_first	1	4	38	4	mirror	congruent	l	0	r	0
chimpanzee	Alexandra	f	hand reared	15	mirror_first	1	4	39	4	mirror	incongruent	r	1	r	0
chimpanzee	Alexandra	f	hand reared	15	mirror_first	1	4	40	4	mirror	congruent	r	0	l	0
chimpanzee	Alexandra	f	hand reared	15	mirror_first	1	4	41	4	mirror	incongruent	l	1	l	0
chimpanzee	Alexandra	f	hand reared	15	mirror_first	1	4	42	4	mirror	incongruent	r	0	l	1
chimpanzee	Alexandra	f	hand reared	15	mirror_first	1	4	43	4	mirror	congruent	l	1	l	1
chimpanzee	Alexandra	f	hand reared	15	mirror_first	1	4	44	4	mirror	congruent	r	1	r	1
chimpanzee	Alexandra	f	hand reared	15	mirror_first	1	4	45	4	mirror	congruent	r	0	l	0
chimpanzee	Alexandra	f	hand reared	15	mirror_first	1	4	46	4	mirror	incongruent	l	1	l	0
chimpanzee	Alexandra	f	hand reared	15	mirror_first	1	4	47	4	mirror	congruent	l	1	l	1
chimpanzee	Alexandra	f	hand reared	15	mirror_first	1	4	48	4	mirror	incongruent	r	0	l	1
chimpanzee	Alexandra	f	hand reared	15	mirror_first	2	5	49	1	image	incongruent	r	1	r	0
chimpanzee	Alexandra	f	hand reared	15	mirror_first	2	5	50	1	image	congruent	r	0	l	0
chimpanzee	Alexandra	f	hand reared	15	mirror_first	2	5	51	1	image	congruent	l	0	r	0
chimpanzee	Alexandra	f	hand reared	15	mirror_first	2	5	52	1	image	incongruent	l	0	r	1
chimpanzee	Alexandra	f	hand reared	15	mirror_first	2	5	53	1	image	congruent	r	1	r	1
chimpanzee	Alexandra	f	hand reared	15	mirror_first	2	5	54	1	image	congruent	l	1	l	1
chimpanzee	Alexandra	f	hand reared	15	mirror_first	2	5	55	1	image	incongruent	l	0	r	1
chimpanzee	Alexandra	f	hand reared	15	mirror_first	2	5	56	1	image	incongruent	r	0	l	1
chimpanzee	Alexandra	f	hand reared	15	mirror_first	2	5	57	1	image	congruent	r	0	l	0
chimpanzee	Alexandra	f	hand reared	15	mirror_first	2	5	58	1	image	incongruent	r	1	r	0
chimpanzee	Alexandra	f	hand reared	15	mirror_first	2	5	59	1	image	incongruent	l	1	l	0
chimpanzee	Alexandra	f	hand reared	15	mirror_first	2	5	60	1	image	congruent	l	1	l	1
chimpanzee	Alexandra	f	hand reared	15	mirror_first	2	6	61	2	image	incongruent	l	0	r	1
chimpanzee	Alexandra	f	hand reared	15	mirror_first	2	6	62	2	image	congruent	l	1	l	1
chimpanzee	Alexandra	f	hand reared	15	mirror_first	2	6	63	2	image	incongruent	r	1	r	0
chimpanzee	Alexandra	f	hand reared	15	mirror_first	2	6	64	2	image	congruent	r	1	r	1
chimpanzee	Alexandra	f	hand reared	15	mirror_first	2	6	65	2	image	incongruent	r	1	r	0
chimpanzee	Alexandra	f	hand reared	15	mirror_first	2	6	66	2	image	incongruent	l	0	r	1
chimpanzee	Alexandra	f	hand reared	15	mirror_first	2	6	67	2	image	congruent	r	1	r	1
chimpanzee	Alexandra	f	hand reared	15	mirror_first	2	6	68	2	image	congruent	l	1	l	1
chimpanzee	Alexandra	f	hand reared	15	mirror_first	2	6	69	2	image	incongruent	l	1	l	0
chimpanzee	Alexandra	f	hand reared	15	mirror_first	2	6	70	2	image	congruent	r	0	l	0
chimpanzee	Alexandra	f	hand reared	15	mirror_first	2	6	71	2	image	congruent	l	0	r	0
chimpanzee	Alexandra	f	hand reared	15	mirror_first	2	6	72	2	image	incongruent	r	1	r	0
chimpanzee	Alexandra	f	hand reared	15	mirror_first	2	7	73	3	image	incongruent	l	1	l	0
chimpanzee	Alexandra	f	hand reared	15	mirror_first	2	7	74	3	image	incongruent	r	1	r	0
chimpanzee	Alexandra	f	hand reared	15	mirror_first	2	7	75	3	image	congruent	r	0	l	0
chimpanzee	Alexandra	f	hand reared	15	mirror_first	2	7	76	3	image	congruent	l	0	r	0
chimpanzee	Alexandra	f	hand reared	15	mirror_first	2	7	77	3	image	congruent	l	0	r	0
chimpanzee	Alexandra	f	hand reared	15	mirror_first	2	7	78	3	image	incongruent	l	1	l	0
chimpanzee	Alexandra	f	hand reared	15	mirror_first	2	7	79	3	image	congruent	r	0	l	0
chimpanzee	Alexandra	f	hand reared	15	mirror_first	2	7	80	3	image	incongruent	l	1	l	0
chimpanzee	Alexandra	f	hand reared	15	mirror_first	2	7	81	3	image	congruent	r	0	l	0
chimpanzee	Alexandra	f	hand reared	15	mirror_first	2	7	82	3	image	incongruent	r	1	r	0
chimpanzee	Alexandra	f	hand reared	15	mirror_first	2	7	83	3	image	incongruent	l	1	l	0
chimpanzee	Alexandra	f	hand reared	15	mirror_first	2	7	84	3	image	congruent	l	0	r	0
chimpanzee	Alexandra	f	hand reared	15	mirror_first	2	8	85	4	image	congruent	l	0	r	0
chimpanzee	Alexandra	f	hand reared	15	mirror_first	2	8	86	4	image	congruent	r	1	r	1
chimpanzee	Alexandra	f	hand reared	15	mirror_first	2	8	87	4	image	incongruent	r	0	l	1
chimpanzee	Alexandra	f	hand reared	15	mirror_first	2	8	88	4	image	incongruent	r	1	r	0
chimpanzee	Alexandra	f	hand reared	15	mirror_first	2	8	89	4	image	congruent	l	1	l	1
chimpanzee	Alexandra	f	hand reared	15	mirror_first	2	8	90	4	image	incongruent	r	1	r	0
chimpanzee	Alexandra	f	hand reared	15	mirror_first	2	8	91	4	image	congruent	r	0	l	0
chimpanzee	Alexandra	f	hand reared	15	mirror_first	2	8	92	4	image	incongruent	l	0	r	1
chimpanzee	Alexandra	f	hand reared	15	mirror_first	2	8	93	4	image	congruent	r	0	l	0
chimpanzee	Alexandra	f	hand reared	15	mirror_first	2	8	94	4	image	incongruent	r	1	r	0
chimpanzee	Alexandra	f	hand reared	15	mirror_first	2	8	95	4	image	congruent	l	1	l	1
chimpanzee	Alexandra	f	hand reared	15	mirror_first	2	8	96	4	image	incongruent	l	0	r	1
orangutan	Bimbo	m	hand reared	34	image_first	1	1	1	1	image	congruent	l	0	r	0
orangutan	Bimbo	m	hand reared	34	image_first	1	1	2	1	image	incongruent	l	0	r	1
orangutan	Bimbo	m	hand reared	34	image_first	1	1	3	1	image	congruent	r	1	r	1
orangutan	Bimbo	m	hand reared	34	image_first	1	1	4	1	image	incongruent	r	1	r	0
orangutan	Bimbo	m	hand reared	34	image_first	1	1	5	1	image	congruent	r	0	l	0
orangutan	Bimbo	m	hand reared	34	image_first	1	1	6	1	image	incongruent	r	1	r	0
orangutan	Bimbo	m	hand reared	34	image_first	1	1	7	1	image	congruent	l	0	r	0
orangutan	Bimbo	m	hand reared	34	image_first	1	1	8	1	image	incongruent	l	0	r	1
orangutan	Bimbo	m	hand reared	34	image_first	1	1	9	1	image	incongruent	l	1	l	0
orangutan	Bimbo	m	hand reared	34	image_first	1	1	10	1	image	congruent	r	1	r	1
orangutan	Bimbo	m	hand reared	34	image_first	1	1	11	1	image	congruent	l	1	l	1
orangutan	Bimbo	m	hand reared	34	image_first	1	1	12	1	image	incongruent	r	1	r	0
orangutan	Bimbo	m	hand reared	34	image_first	1	2	13	2	image	congruent	l	1	l	1
orangutan	Bimbo	m	hand reared	34	image_first	1	2	14	2	image	congruent	r	0	l	0
orangutan	Bimbo	m	hand reared	34	image_first	1	2	15	2	image	incongruent	l	1	l	0
orangutan	Bimbo	m	hand reared	34	image_first	1	2	16	2	image	incongruent	r	1	r	0
orangutan	Bimbo	m	hand reared	34	image_first	1	2	17	2	image	congruent	r	0	l	0
orangutan	Bimbo	m	hand reared	34	image_first	1	2	18	2	image	incongruent	l	1	l	0
orangutan	Bimbo	m	hand reared	34	image_first	1	2	19	2	image	congruent	l	1	l	1
orangutan	Bimbo	m	hand reared	34	image_first	1	2	20	2	image	incongruent	r	0	l	1
orangutan	Bimbo	m	hand reared	34	image_first	1	2	21	2	image	incongruent	l	1	l	0
orangutan	Bimbo	m	hand reared	34	image_first	1	2	22	2	image	congruent	l	0	r	0
orangutan	Bimbo	m	hand reared	34	image_first	1	2	23	2	image	congruent	r	0	l	0
orangutan	Bimbo	m	hand reared	34	image_first	1	2	24	2	image	incongruent	r	0	l	1
orangutan	Bimbo	m	hand reared	34	image_first	1	3	25	3	image	incongruent	l	1	l	0
orangutan	Bimbo	m	hand reared	34	image_first	1	3	26	3	image	congruent	r	0	l	0
orangutan	Bimbo	m	hand reared	34	image_first	1	3	27	3	image	congruent	l	0	r	0
orangutan	Bimbo	m	hand reared	34	image_first	1	3	28	3	image	incongruent	r	0	l	1
orangutan	Bimbo	m	hand reared	34	image_first	1	3	29	3	image	congruent	l	1	l	1
orangutan	Bimbo	m	hand reared	34	image_first	1	3	30	3	image	incongruent	l	0	r	1
orangutan	Bimbo	m	hand reared	34	image_first	1	3	31	3	image	congruent	r	0	l	0
orangutan	Bimbo	m	hand reared	34	image_first	1	3	32	3	image	incongruent	r	1	r	0
orangutan	Bimbo	m	hand reared	34	image_first	1	3	33	3	image	incongruent	l	1	l	0
orangutan	Bimbo	m	hand reared	34	image_first	1	3	34	3	image	incongruent	r	0	l	1
orangutan	Bimbo	m	hand reared	34	image_first	1	3	35	3	image	congruent	r	1	r	1
orangutan	Bimbo	m	hand reared	34	image_first	1	3	36	3	image	congruent	l	1	l	1
orangutan	Bimbo	m	hand reared	34	image_first	1	4	37	4	image	congruent	r	0	l	0
orangutan	Bimbo	m	hand reared	34	image_first	1	4	38	4	image	incongruent	r	1	r	0
orangutan	Bimbo	m	hand reared	34	image_first	1	4	39	4	image	congruent	l	0	r	0
orangutan	Bimbo	m	hand reared	34	image_first	1	4	40	4	image	incongruent	l	1	l	0
orangutan	Bimbo	m	hand reared	34	image_first	1	4	41	4	image	congruent	r	0	l	0
orangutan	Bimbo	m	hand reared	34	image_first	1	4	42	4	image	congruent	l	1	l	1
orangutan	Bimbo	m	hand reared	34	image_first	1	4	43	4	image	incongruent	l	0	r	1
orangutan	Bimbo	m	hand reared	34	image_first	1	4	44	4	image	incongruent	r	0	l	1
orangutan	Bimbo	m	hand reared	34	image_first	1	4	45	4	image	congruent	r	1	r	1
orangutan	Bimbo	m	hand reared	34	image_first	1	4	46	4	image	congruent	l	1	l	1
orangutan	Bimbo	m	hand reared	34	image_first	1	4	47	4	image	incongruent	l	0	r	1
orangutan	Bimbo	m	hand reared	34	image_first	1	4	48	4	image	incongruent	r	0	l	1
orangutan	Bimbo	m	hand reared	34	image_first	2	5	49	1	mirror	congruent	r	1	r	1
orangutan	Bimbo	m	hand reared	34	image_first	2	5	50	1	mirror	incongruent	l	1	l	0
orangutan	Bimbo	m	hand reared	34	image_first	2	5	51	1	mirror	incongruent	r	1	r	0
orangutan	Bimbo	m	hand reared	34	image_first	2	5	52	1	mirror	congruent	l	0	r	0
orangutan	Bimbo	m	hand reared	34	image_first	2	5	53	1	mirror	incongruent	l	0	r	1
orangutan	Bimbo	m	hand reared	34	image_first	2	5	54	1	mirror	incongruent	r	1	r	0
orangutan	Bimbo	m	hand reared	34	image_first	2	5	55	1	mirror	congruent	l	1	l	1
orangutan	Bimbo	m	hand reared	34	image_first	2	5	56	1	mirror	congruent	r	1	r	1
orangutan	Bimbo	m	hand reared	34	image_first	2	5	57	1	mirror	incongruent	r	1	r	0
orangutan	Bimbo	m	hand reared	34	image_first	2	5	58	1	mirror	congruent	l	0	r	0
orangutan	Bimbo	m	hand reared	34	image_first	2	5	59	1	mirror	congruent	r	1	r	1
orangutan	Bimbo	m	hand reared	34	image_first	2	5	60	1	mirror	incongruent	l	0	r	1
orangutan	Bimbo	m	hand reared	34	image_first	2	6	61	2	mirror	congruent	l	1	l	1
orangutan	Bimbo	m	hand reared	34	image_first	2	6	62	2	mirror	congruent	r	0	l	0
orangutan	Bimbo	m	hand reared	34	image_first	2	6	63	2	mirror	incongruent	r	0	l	1
orangutan	Bimbo	m	hand reared	34	image_first	2	6	64	2	mirror	incongruent	l	1	l	0
orangutan	Bimbo	m	hand reared	34	image_first	2	6	65	2	mirror	incongruent	l	1	l	0
orangutan	Bimbo	m	hand reared	34	image_first	2	6	66	2	mirror	congruent	l	0	r	0
orangutan	Bimbo	m	hand reared	34	image_first	2	6	67	2	mirror	congruent	r	0	l	0
orangutan	Bimbo	m	hand reared	34	image_first	2	6	68	2	mirror	incongruent	r	1	r	0
orangutan	Bimbo	m	hand reared	34	image_first	2	6	69	2	mirror	incongruent	l	0	r	1
orangutan	Bimbo	m	hand reared	34	image_first	2	6	70	2	mirror	incongruent	r	0	l	1
orangutan	Bimbo	m	hand reared	34	image_first	2	6	71	2	mirror	congruent	r	1	r	1
orangutan	Bimbo	m	hand reared	34	image_first	2	6	72	2	mirror	congruent	l	0	r	0
orangutan	Bimbo	m	hand reared	34	image_first	2	7	73	3	mirror	congruent	r	1	r	1
orangutan	Bimbo	m	hand reared	34	image_first	2	7	74	3	mirror	incongruent	l	1	l	0
orangutan	Bimbo	m	hand reared	34	image_first	2	7	75	3	mirror	congruent	l	1	l	1
orangutan	Bimbo	m	hand reared	34	image_first	2	7	76	3	mirror	incongruent	r	1	r	0
orangutan	Bimbo	m	hand reared	34	image_first	2	7	77	3	mirror	incongruent	l	0	r	1
orangutan	Bimbo	m	hand reared	34	image_first	2	7	78	3	mirror	congruent	r	0	l	0
orangutan	Bimbo	m	hand reared	34	image_first	2	7	79	3	mirror	congruent	l	0	r	0
orangutan	Bimbo	m	hand reared	34	image_first	2	7	80	3	mirror	incongruent	r	1	r	0
orangutan	Bimbo	m	hand reared	34	image_first	2	7	81	3	mirror	congruent	r	1	r	1
orangutan	Bimbo	m	hand reared	34	image_first	2	7	82	3	mirror	incongruent	r	1	r	0
orangutan	Bimbo	m	hand reared	34	image_first	2	7	83	3	mirror	incongruent	l	0	r	1
orangutan	Bimbo	m	hand reared	34	image_first	2	7	84	3	mirror	congruent	l	1	l	1
orangutan	Bimbo	m	hand reared	34	image_first	2	8	85	4	mirror	incongruent	r	0	l	1
orangutan	Bimbo	m	hand reared	34	image_first	2	8	86	4	mirror	incongruent	l	0	r	1
orangutan	Bimbo	m	hand reared	34	image_first	2	8	87	4	mirror	congruent	r	0	l	0
orangutan	Bimbo	m	hand reared	34	image_first	2	8	88	4	mirror	congruent	l	0	r	0
orangutan	Bimbo	m	hand reared	34	image_first	2	8	89	4	mirror	incongruent	r	0	l	1
orangutan	Bimbo	m	hand reared	34	image_first	2	8	90	4	mirror	incongruent	l	0	r	1
orangutan	Bimbo	m	hand reared	34	image_first	2	8	91	4	mirror	congruent	r	0	l	0
orangutan	Bimbo	m	hand reared	34	image_first	2	8	92	4	mirror	congruent	l	1	l	1
orangutan	Bimbo	m	hand reared	34	image_first	2	8	93	4	mirror	congruent	r	1	r	1
orangutan	Bimbo	m	hand reared	34	image_first	2	8	94	4	mirror	incongruent	r	0	l	1
orangutan	Bimbo	m	hand reared	34	image_first	2	8	95	4	mirror	incongruent	l	0	r	1
orangutan	Bimbo	m	hand reared	34	image_first	2	8	96	4	mirror	congruent	l	1	l	1
orangutan	Dokana	f	parent	26	image_first	1	1	1	1	image	congruent	l	1	l	1
orangutan	Dokana	f	parent	26	image_first	1	1	2	1	image	congruent	r	0	l	0
orangutan	Dokana	f	parent	26	image_first	1	1	3	1	image	incongruent	r	0	l	1
orangutan	Dokana	f	parent	26	image_first	1	1	4	1	image	incongruent	l	0	r	1
orangutan	Dokana	f	parent	26	image_first	1	1	5	1	image	congruent	l	1	l	1
orangutan	Dokana	f	parent	26	image_first	1	1	6	1	image	incongruent	r	1	r	0
orangutan	Dokana	f	parent	26	image_first	1	1	7	1	image	incongruent	l	0	r	1
orangutan	Dokana	f	parent	26	image_first	1	1	8	1	image	congruent	r	1	r	1
orangutan	Dokana	f	parent	26	image_first	1	1	9	1	image	incongruent	l	1	l	0
orangutan	Dokana	f	parent	26	image_first	1	1	10	1	image	incongruent	r	0	l	1
orangutan	Dokana	f	parent	26	image_first	1	1	11	1	image	congruent	r	0	l	0
orangutan	Dokana	f	parent	26	image_first	1	1	12	1	image	congruent	l	1	l	1
orangutan	Dokana	f	parent	26	image_first	1	2	13	2	image	incongruent	r	0	l	1
orangutan	Dokana	f	parent	26	image_first	1	2	14	2	image	congruent	r	0	l	0
orangutan	Dokana	f	parent	26	image_first	1	2	15	2	image	incongruent	l	1	l	0
orangutan	Dokana	f	parent	26	image_first	1	2	16	2	image	congruent	l	1	l	1
orangutan	Dokana	f	parent	26	image_first	1	2	17	2	image	congruent	r	0	l	0
orangutan	Dokana	f	parent	26	image_first	1	2	18	2	image	congruent	l	0	r	0
orangutan	Dokana	f	parent	26	image_first	1	2	19	2	image	incongruent	r	0	l	1
orangutan	Dokana	f	parent	26	image_first	1	2	20	2	image	incongruent	l	1	l	0
orangutan	Dokana	f	parent	26	image_first	1	2	21	2	image	incongruent	r	1	r	0
orangutan	Dokana	f	parent	26	image_first	1	2	22	2	image	incongruent	l	1	l	0
orangutan	Dokana	f	parent	26	image_first	1	2	23	2	image	congruent	r	1	r	1
orangutan	Dokana	f	parent	26	image_first	1	2	24	2	image	congruent	l	1	l	1
orangutan	Dokana	f	parent	26	image_first	1	3	25	3	image	congruent	l	0	r	0
orangutan	Dokana	f	parent	26	image_first	1	3	26	3	image	incongruent	r	1	r	0
orangutan	Dokana	f	parent	26	image_first	1	3	27	3	image	congruent	r	0	l	0
orangutan	Dokana	f	parent	26	image_first	1	3	28	3	image	incongruent	l	1	l	0
orangutan	Dokana	f	parent	26	image_first	1	3	29	3	image	congruent	l	0	r	0
orangutan	Dokana	f	parent	26	image_first	1	3	30	3	image	incongruent	l	1	l	0
orangutan	Dokana	f	parent	26	image_first	1	3	31	3	image	congruent	r	1	r	1
orangutan	Dokana	f	parent	26	image_first	1	3	32	3	image	incongruent	r	1	r	0
orangutan	Dokana	f	parent	26	image_first	1	3	33	3	image	congruent	l	1	l	1
orangutan	Dokana	f	parent	26	image_first	1	3	34	3	image	incongruent	l	1	l	0
orangutan	Dokana	f	parent	26	image_first	1	3	35	3	image	congruent	r	1	r	1
orangutan	Dokana	f	parent	26	image_first	1	3	36	3	image	incongruent	r	1	r	0
orangutan	Dokana	f	parent	26	image_first	1	4	37	4	image	incongruent	l	1	l	0
orangutan	Dokana	f	parent	26	image_first	1	4	38	4	image	congruent	l	0	r	0
orangutan	Dokana	f	parent	26	image_first	1	4	39	4	image	congruent	r	0	l	0
orangutan	Dokana	f	parent	26	image_first	1	4	40	4	image	incongruent	r	0	l	1
orangutan	Dokana	f	parent	26	image_first	1	4	41	4	image	incongruent	r	0	l	1
orangutan	Dokana	f	parent	26	image_first	1	4	42	4	image	congruent	l	1	l	1
orangutan	Dokana	f	parent	26	image_first	1	4	43	4	image	congruent	r	0	l	0
orangutan	Dokana	f	parent	26	image_first	1	4	44	4	image	incongruent	l	1	l	0
orangutan	Dokana	f	parent	26	image_first	1	4	45	4	image	congruent	l	0	r	0
orangutan	Dokana	f	parent	26	image_first	1	4	46	4	image	incongruent	l	0	r	1
orangutan	Dokana	f	parent	26	image_first	1	4	47	4	image	congruent	r	1	r	1
orangutan	Dokana	f	parent	26	image_first	1	4	48	4	image	incongruent	r	1	r	0
chimpanzee	Fraukje	f	hand reared	38	image_first	1	1	1	1	image	congruent	l	1	l	1
chimpanzee	Fraukje	f	hand reared	38	image_first	1	1	2	1	image	congruent	r	1	r	1
chimpanzee	Fraukje	f	hand reared	38	image_first	1	1	3	1	image	incongruent	l	0	r	1
chimpanzee	Fraukje	f	hand reared	38	image_first	1	1	4	1	image	incongruent	r	0	l	1
chimpanzee	Fraukje	f	hand reared	38	image_first	1	1	5	1	image	incongruent	l	0	r	1
chimpanzee	Fraukje	f	hand reared	38	image_first	1	1	6	1	image	incongruent	r	0	l	1
chimpanzee	Fraukje	f	hand reared	38	image_first	1	1	7	1	image	congruent	l	1	l	1
chimpanzee	Fraukje	f	hand reared	38	image_first	1	1	8	1	image	congruent	r	1	r	1
chimpanzee	Fraukje	f	hand reared	38	image_first	1	1	9	1	image	congruent	l	1	l	1
chimpanzee	Fraukje	f	hand reared	38	image_first	1	1	10	1	image	incongruent	r	0	l	1
chimpanzee	Fraukje	f	hand reared	38	image_first	1	1	11	1	image	congruent	r	0	l	0
chimpanzee	Fraukje	f	hand reared	38	image_first	1	1	12	1	image	incongruent	l	0	r	1
chimpanzee	Fraukje	f	hand reared	38	image_first	1	2	13	2	image	congruent	r	0	l	0
chimpanzee	Fraukje	f	hand reared	38	image_first	1	2	14	2	image	incongruent	r	0	l	1
chimpanzee	Fraukje	f	hand reared	38	image_first	1	2	15	2	image	congruent	l	1	l	1
chimpanzee	Fraukje	f	hand reared	38	image_first	1	2	16	2	image	incongruent	l	0	r	1
chimpanzee	Fraukje	f	hand reared	38	image_first	1	2	17	2	image	incongruent	l	1	l	0
chimpanzee	Fraukje	f	hand reared	38	image_first	1	2	18	2	image	congruent	l	1	l	1
chimpanzee	Fraukje	f	hand reared	38	image_first	1	2	19	2	image	congruent	r	0	l	0
chimpanzee	Fraukje	f	hand reared	38	image_first	1	2	20	2	image	incongruent	r	0	l	1
chimpanzee	Fraukje	f	hand reared	38	image_first	1	2	21	2	image	incongruent	r	1	r	0
chimpanzee	Fraukje	f	hand reared	38	image_first	1	2	22	2	image	congruent	r	0	l	0
chimpanzee	Fraukje	f	hand reared	38	image_first	1	2	23	2	image	congruent	l	1	l	1
chimpanzee	Fraukje	f	hand reared	38	image_first	1	2	24	2	image	incongruent	l	0	r	1
chimpanzee	Fraukje	f	hand reared	38	image_first	1	3	25	3	image	congruent	l	1	l	1
chimpanzee	Fraukje	f	hand reared	38	image_first	1	3	26	3	image	incongruent	r	1	r	0
chimpanzee	Fraukje	f	hand reared	38	image_first	1	3	27	3	image	incongruent	l	1	l	0
chimpanzee	Fraukje	f	hand reared	38	image_first	1	3	28	3	image	congruent	r	0	l	0
chimpanzee	Fraukje	f	hand reared	38	image_first	1	3	29	3	image	incongruent	r	1	r	0
chimpanzee	Fraukje	f	hand reared	38	image_first	1	3	30	3	image	congruent	r	0	l	0
chimpanzee	Fraukje	f	hand reared	38	image_first	1	3	31	3	image	congruent	l	1	l	1
chimpanzee	Fraukje	f	hand reared	38	image_first	1	3	32	3	image	incongruent	l	1	l	0
chimpanzee	Fraukje	f	hand reared	38	image_first	1	3	33	3	image	congruent	l	0	r	0
chimpanzee	Fraukje	f	hand reared	38	image_first	1	3	34	3	image	congruent	l	1	l	1
chimpanzee	Fraukje	f	hand reared	38	image_first	1	3	35	3	image	incongruent	r	0	l	1
chimpanzee	Fraukje	f	hand reared	38	image_first	1	3	36	3	image	incongruent	l	1	l	0
chimpanzee	Fraukje	f	hand reared	38	image_first	1	4	37	4	image	incongruent	l	1	l	0
chimpanzee	Fraukje	f	hand reared	38	image_first	1	4	38	4	image	incongruent	r	1	r	0
chimpanzee	Fraukje	f	hand reared	38	image_first	1	4	39	4	image	congruent	l	1	l	1
chimpanzee	Fraukje	f	hand reared	38	image_first	1	4	40	4	image	congruent	r	0	l	0
chimpanzee	Fraukje	f	hand reared	38	image_first	1	4	41	4	image	incongruent	l	0	r	1
chimpanzee	Fraukje	f	hand reared	38	image_first	1	4	42	4	image	congruent	r	0	l	0
chimpanzee	Fraukje	f	hand reared	38	image_first	1	4	43	4	image	incongruent	r	0	l	1
chimpanzee	Fraukje	f	hand reared	38	image_first	1	4	44	4	image	congruent	l	1	l	1
chimpanzee	Fraukje	f	hand reared	38	image_first	1	4	45	4	image	congruent	r	0	l	0
chimpanzee	Fraukje	f	hand reared	38	image_first	1	4	46	4	image	congruent	l	0	r	0
chimpanzee	Fraukje	f	hand reared	38	image_first	1	4	47	4	image	incongruent	r	0	l	1
chimpanzee	Fraukje	f	hand reared	38	image_first	1	4	48	4	image	incongruent	l	0	r	1
chimpanzee	Fraukje	f	hand reared	38	image_first	2	5	49	1	mirror	congruent	r	0	l	0
chimpanzee	Fraukje	f	hand reared	38	image_first	2	5	50	1	mirror	incongruent	l	1	l	0
chimpanzee	Fraukje	f	hand reared	38	image_first	2	5	51	1	mirror	incongruent	r	0	l	1
chimpanzee	Fraukje	f	hand reared	38	image_first	2	5	52	1	mirror	congruent	l	1	l	1
chimpanzee	Fraukje	f	hand reared	38	image_first	2	5	53	1	mirror	congruent	r	1	r	1
chimpanzee	Fraukje	f	hand reared	38	image_first	2	5	54	1	mirror	incongruent	r	0	l	1
chimpanzee	Fraukje	f	hand reared	38	image_first	2	5	55	1	mirror	congruent	l	1	l	1
chimpanzee	Fraukje	f	hand reared	38	image_first	2	5	56	1	mirror	incongruent	l	0	r	1
chimpanzee	Fraukje	f	hand reared	38	image_first	2	5	57	1	mirror	incongruent	l	0	r	1
chimpanzee	Fraukje	f	hand reared	38	image_first	2	5	58	1	mirror	congruent	r	0	l	0
chimpanzee	Fraukje	f	hand reared	38	image_first	2	5	59	1	mirror	congruent	l	1	l	1
chimpanzee	Fraukje	f	hand reared	38	image_first	2	5	60	1	mirror	incongruent	r	0	l	1
chimpanzee	Fraukje	f	hand reared	38	image_first	2	6	61	2	mirror	congruent	r	0	l	0
chimpanzee	Fraukje	f	hand reared	38	image_first	2	6	62	2	mirror	incongruent	r	0	l	1
chimpanzee	Fraukje	f	hand reared	38	image_first	2	6	63	2	mirror	congruent	l	1	l	1
chimpanzee	Fraukje	f	hand reared	38	image_first	2	6	64	2	mirror	incongruent	l	1	l	0
chimpanzee	Fraukje	f	hand reared	38	image_first	2	6	65	2	mirror	incongruent	l	0	r	1
chimpanzee	Fraukje	f	hand reared	38	image_first	2	6	66	2	mirror	congruent	r	0	l	0
chimpanzee	Fraukje	f	hand reared	38	image_first	2	6	67	2	mirror	incongruent	r	0	l	1
chimpanzee	Fraukje	f	hand reared	38	image_first	2	6	68	2	mirror	congruent	l	1	l	1
chimpanzee	Fraukje	f	hand reared	38	image_first	2	6	69	2	mirror	congruent	l	1	l	1
chimpanzee	Fraukje	f	hand reared	38	image_first	2	6	70	2	mirror	incongruent	l	1	l	0
chimpanzee	Fraukje	f	hand reared	38	image_first	2	6	71	2	mirror	incongruent	r	1	r	0
chimpanzee	Fraukje	f	hand reared	38	image_first	2	6	72	2	mirror	congruent	r	1	r	1
chimpanzee	Fraukje	f	hand reared	38	image_first	2	7	73	3	mirror	congruent	l	1	l	1
chimpanzee	Fraukje	f	hand reared	38	image_first	2	7	74	3	mirror	congruent	r	1	r	1
chimpanzee	Fraukje	f	hand reared	38	image_first	2	7	75	3	mirror	incongruent	r	0	l	1
chimpanzee	Fraukje	f	hand reared	38	image_first	2	7	76	3	mirror	incongruent	l	1	l	0
chimpanzee	Fraukje	f	hand reared	38	image_first	2	7	77	3	mirror	incongruent	r	0	l	1
chimpanzee	Fraukje	f	hand reared	38	image_first	2	7	78	3	mirror	incongruent	l	0	r	1
chimpanzee	Fraukje	f	hand reared	38	image_first	2	7	79	3	mirror	congruent	l	1	l	1
chimpanzee	Fraukje	f	hand reared	38	image_first	2	7	80	3	mirror	congruent	r	1	r	1
chimpanzee	Fraukje	f	hand reared	38	image_first	2	7	81	3	mirror	congruent	r	1	r	1
chimpanzee	Fraukje	f	hand reared	38	image_first	2	7	82	3	mirror	incongruent	l	0	r	1
chimpanzee	Fraukje	f	hand reared	38	image_first	2	7	83	3	mirror	congruent	l	1	l	1
chimpanzee	Fraukje	f	hand reared	38	image_first	2	7	84	3	mirror	incongruent	r	0	l	1
chimpanzee	Fraukje	f	hand reared	38	image_first	2	8	85	4	mirror	incongruent	l	0	r	1
chimpanzee	Fraukje	f	hand reared	38	image_first	2	8	86	4	mirror	congruent	l	1	l	1
chimpanzee	Fraukje	f	hand reared	38	image_first	2	8	87	4	mirror	incongruent	r	0	l	1
chimpanzee	Fraukje	f	hand reared	38	image_first	2	8	88	4	mirror	congruent	r	1	r	1
chimpanzee	Fraukje	f	hand reared	38	image_first	2	8	89	4	mirror	congruent	r	0	l	0
chimpanzee	Fraukje	f	hand reared	38	image_first	2	8	90	4	mirror	incongruent	r	0	l	1
chimpanzee	Fraukje	f	hand reared	38	image_first	2	8	91	4	mirror	congruent	l	1	l	1
chimpanzee	Fraukje	f	hand reared	38	image_first	2	8	92	4	mirror	incongruent	l	0	r	1
chimpanzee	Fraukje	f	hand reared	38	image_first	2	8	93	4	mirror	incongruent	l	0	r	1
chimpanzee	Fraukje	f	hand reared	38	image_first	2	8	94	4	mirror	incongruent	r	0	l	1
chimpanzee	Fraukje	f	hand reared	38	image_first	2	8	95	4	mirror	congruent	l	1	l	1
chimpanzee	Fraukje	f	hand reared	38	image_first	2	8	96	4	mirror	congruent	r	1	r	1
chimpanzee	Frodo	m	parent	21	mirror_first	1	1	1	1	mirror	congruent	l	1	l	1
chimpanzee	Frodo	m	parent	21	mirror_first	1	1	2	1	mirror	incongruent	r	1	r	0
chimpanzee	Frodo	m	parent	21	mirror_first	1	1	3	1	mirror	incongruent	l	0	r	1
chimpanzee	Frodo	m	parent	21	mirror_first	1	1	4	1	mirror	congruent	r	1	r	1
chimpanzee	Frodo	m	parent	21	mirror_first	1	1	5	1	mirror	congruent	l	1	l	1
chimpanzee	Frodo	m	parent	21	mirror_first	1	1	6	1	mirror	congruent	r	1	r	1
chimpanzee	Frodo	m	parent	21	mirror_first	1	1	7	1	mirror	incongruent	r	0	l	1
chimpanzee	Frodo	m	parent	21	mirror_first	1	1	8	1	mirror	incongruent	l	1	l	0
chimpanzee	Frodo	m	parent	21	mirror_first	1	1	9	1	mirror	incongruent	l	0	r	1
chimpanzee	Frodo	m	parent	21	mirror_first	1	1	10	1	mirror	congruent	r	1	r	1
chimpanzee	Frodo	m	parent	21	mirror_first	1	1	11	1	mirror	incongruent	r	0	l	1
chimpanzee	Frodo	m	parent	21	mirror_first	1	1	12	1	mirror	congruent	l	0	r	0
chimpanzee	Frodo	m	parent	21	mirror_first	1	2	13	2	mirror	incongruent	l	1	l	0
chimpanzee	Frodo	m	parent	21	mirror_first	1	2	14	2	mirror	congruent	l	0	r	0
chimpanzee	Frodo	m	parent	21	mirror_first	1	2	15	2	mirror	incongruent	r	1	r	0
chimpanzee	Frodo	m	parent	21	mirror_first	1	2	16	2	mirror	congruent	r	0	l	0
chimpanzee	Frodo	m	parent	21	mirror_first	1	2	17	2	mirror	congruent	l	1	l	1
chimpanzee	Frodo	m	parent	21	mirror_first	1	2	18	2	mirror	incongruent	r	1	r	0
chimpanzee	Frodo	m	parent	21	mirror_first	1	2	19	2	mirror	congruent	r	1	r	1
chimpanzee	Frodo	m	parent	21	mirror_first	1	2	20	2	mirror	incongruent	l	0	r	1
chimpanzee	Frodo	m	parent	21	mirror_first	1	2	21	2	mirror	incongruent	r	1	r	0
chimpanzee	Frodo	m	parent	21	mirror_first	1	2	22	2	mirror	congruent	r	1	r	1
chimpanzee	Frodo	m	parent	21	mirror_first	1	2	23	2	mirror	congruent	l	1	l	1
chimpanzee	Frodo	m	parent	21	mirror_first	1	2	24	2	mirror	incongruent	l	0	r	1
chimpanzee	Frodo	m	parent	21	mirror_first	1	3	25	3	mirror	congruent	l	0	r	0
chimpanzee	Frodo	m	parent	21	mirror_first	1	3	26	3	mirror	congruent	r	1	r	1
chimpanzee	Frodo	m	parent	21	mirror_first	1	3	27	3	mirror	incongruent	l	0	r	1
chimpanzee	Frodo	m	parent	21	mirror_first	1	3	28	3	mirror	incongruent	r	1	r	0
chimpanzee	Frodo	m	parent	21	mirror_first	1	3	29	3	mirror	congruent	l	1	l	1
chimpanzee	Frodo	m	parent	21	mirror_first	1	3	30	3	mirror	congruent	r	1	r	1
chimpanzee	Frodo	m	parent	21	mirror_first	1	3	31	3	mirror	incongruent	l	0	r	1
chimpanzee	Frodo	m	parent	21	mirror_first	1	3	32	3	mirror	congruent	r	1	r	1
chimpanzee	Frodo	m	parent	21	mirror_first	1	3	33	3	mirror	incongruent	l	0	r	1
chimpanzee	Frodo	m	parent	21	mirror_first	1	3	34	3	mirror	congruent	r	1	r	1
chimpanzee	Frodo	m	parent	21	mirror_first	1	3	35	3	mirror	congruent	l	0	r	0
chimpanzee	Frodo	m	parent	21	mirror_first	1	3	36	3	mirror	incongruent	r	0	l	1
chimpanzee	Frodo	m	parent	21	mirror_first	1	4	37	4	mirror	incongruent	r	1	r	0
chimpanzee	Frodo	m	parent	21	mirror_first	1	4	38	4	mirror	incongruent	r	0	l	1
chimpanzee	Frodo	m	parent	21	mirror_first	1	4	39	4	mirror	incongruent	l	0	r	1
chimpanzee	Frodo	m	parent	21	mirror_first	1	4	40	4	mirror	congruent	l	0	r	0
chimpanzee	Frodo	m	parent	21	mirror_first	1	4	41	4	mirror	incongruent	l	0	r	1
chimpanzee	Frodo	m	parent	21	mirror_first	1	4	42	4	mirror	incongruent	r	1	r	0
chimpanzee	Frodo	m	parent	21	mirror_first	1	4	43	4	mirror	congruent	l	1	l	1
chimpanzee	Frodo	m	parent	21	mirror_first	1	4	44	4	mirror	congruent	r	1	r	1
chimpanzee	Frodo	m	parent	21	mirror_first	1	4	45	4	mirror	congruent	l	1	l	1
chimpanzee	Frodo	m	parent	21	mirror_first	1	4	46	4	mirror	incongruent	r	1	r	0
chimpanzee	Frodo	m	parent	21	mirror_first	1	4	47	4	mirror	congruent	r	1	r	1
chimpanzee	Frodo	m	parent	21	mirror_first	1	4	48	4	mirror	incongruent	l	0	r	1
chimpanzee	Frodo	m	parent	21	mirror_first	2	5	49	1	image	incongruent	l	0	r	1
chimpanzee	Frodo	m	parent	21	mirror_first	2	5	50	1	image	incongruent	r	1	r	0
chimpanzee	Frodo	m	parent	21	mirror_first	2	5	51	1	image	congruent	l	1	l	1
chimpanzee	Frodo	m	parent	21	mirror_first	2	5	52	1	image	congruent	r	1	r	1
chimpanzee	Frodo	m	parent	21	mirror_first	2	5	53	1	image	congruent	l	0	r	0
chimpanzee	Frodo	m	parent	21	mirror_first	2	5	54	1	image	incongruent	l	0	r	1
chimpanzee	Frodo	m	parent	21	mirror_first	2	5	55	1	image	incongruent	r	1	r	0
chimpanzee	Frodo	m	parent	21	mirror_first	2	5	56	1	image	congruent	r	0	l	0
chimpanzee	Frodo	m	parent	21	mirror_first	2	5	57	1	image	incongruent	r	0	l	1
chimpanzee	Frodo	m	parent	21	mirror_first	2	5	58	1	image	incongruent	l	1	l	0
chimpanzee	Frodo	m	parent	21	mirror_first	2	5	59	1	image	congruent	l	0	r	0
chimpanzee	Frodo	m	parent	21	mirror_first	2	5	60	1	image	congruent	r	1	r	1
chimpanzee	Frodo	m	parent	21	mirror_first	2	6	61	2	image	incongruent	l	1	l	0
chimpanzee	Frodo	m	parent	21	mirror_first	2	6	62	2	image	congruent	l	0	r	0
chimpanzee	Frodo	m	parent	21	mirror_first	2	6	63	2	image	congruent	r	1	r	1
chimpanzee	Frodo	m	parent	21	mirror_first	2	6	64	2	image	incongruent	r	0	l	1
chimpanzee	Frodo	m	parent	21	mirror_first	2	6	65	2	image	congruent	l	1	l	1
chimpanzee	Frodo	m	parent	21	mirror_first	2	6	66	2	image	incongruent	l	0	r	1
chimpanzee	Frodo	m	parent	21	mirror_first	2	6	67	2	image	incongruent	r	0	l	1
chimpanzee	Frodo	m	parent	21	mirror_first	2	6	68	2	image	congruent	r	1	r	1
chimpanzee	Frodo	m	parent	21	mirror_first	2	6	69	2	image	congruent	l	1	l	1
chimpanzee	Frodo	m	parent	21	mirror_first	2	6	70	2	image	congruent	r	1	r	1
chimpanzee	Frodo	m	parent	21	mirror_first	2	6	71	2	image	incongruent	r	0	l	1
chimpanzee	Frodo	m	parent	21	mirror_first	2	6	72	2	image	incongruent	l	1	l	0
chimpanzee	Frodo	m	parent	21	mirror_first	2	7	73	3	image	incongruent	r	1	r	0
chimpanzee	Frodo	m	parent	21	mirror_first	2	7	74	3	image	congruent	r	0	l	0
chimpanzee	Frodo	m	parent	21	mirror_first	2	7	75	3	image	incongruent	l	1	l	0
chimpanzee	Frodo	m	parent	21	mirror_first	2	7	76	3	image	congruent	l	1	l	1
chimpanzee	Frodo	m	parent	21	mirror_first	2	7	77	3	image	congruent	r	1	r	1
chimpanzee	Frodo	m	parent	21	mirror_first	2	7	78	3	image	incongruent	l	0	r	1
chimpanzee	Frodo	m	parent	21	mirror_first	2	7	79	3	image	incongruent	r	0	l	1
chimpanzee	Frodo	m	parent	21	mirror_first	2	7	80	3	image	congruent	l	1	l	1
chimpanzee	Frodo	m	parent	21	mirror_first	2	7	81	3	image	congruent	r	0	l	0
chimpanzee	Frodo	m	parent	21	mirror_first	2	7	82	3	image	incongruent	r	0	l	1
chimpanzee	Frodo	m	parent	21	mirror_first	2	7	83	3	image	incongruent	l	1	l	0
chimpanzee	Frodo	m	parent	21	mirror_first	2	7	84	3	image	congruent	l	0	r	0
chimpanzee	Frodo	m	parent	21	mirror_first	2	8	85	4	image	congruent	r	1	r	1
chimpanzee	Frodo	m	parent	21	mirror_first	2	8	86	4	image	congruent	l	1	l	1
chimpanzee	Frodo	m	parent	21	mirror_first	2	8	87	4	image	incongruent	r	1	r	0
chimpanzee	Frodo	m	parent	21	mirror_first	2	8	88	4	image	incongruent	l	1	l	0
chimpanzee	Frodo	m	parent	21	mirror_first	2	8	89	4	image	congruent	l	0	r	0
chimpanzee	Frodo	m	parent	21	mirror_first	2	8	90	4	image	incongruent	r	1	r	0
chimpanzee	Frodo	m	parent	21	mirror_first	2	8	91	4	image	congruent	r	0	l	0
chimpanzee	Frodo	m	parent	21	mirror_first	2	8	92	4	image	incongruent	l	1	l	0
chimpanzee	Frodo	m	parent	21	mirror_first	2	8	93	4	image	incongruent	l	0	r	1
chimpanzee	Frodo	m	parent	21	mirror_first	2	8	94	4	image	congruent	r	1	r	1
chimpanzee	Frodo	m	parent	21	mirror_first	2	8	95	4	image	incongruent	r	0	l	1
chimpanzee	Frodo	m	parent	21	mirror_first	2	8	96	4	image	congruent	l	0	r	0
chimpanzee	Jahaga	f	parent	22	mirror_first	1	1	1	1	mirror	congruent	r	1	r	1
chimpanzee	Jahaga	f	parent	22	mirror_first	1	1	2	1	mirror	congruent	l	1	l	1
chimpanzee	Jahaga	f	parent	22	mirror_first	1	1	3	1	mirror	incongruent	r	0	l	1
chimpanzee	Jahaga	f	parent	22	mirror_first	1	1	4	1	mirror	incongruent	l	0	r	1
chimpanzee	Jahaga	f	parent	22	mirror_first	1	1	5	1	mirror	incongruent	r	0	l	1
chimpanzee	Jahaga	f	parent	22	mirror_first	1	1	6	1	mirror	congruent	l	0	r	0
chimpanzee	Jahaga	f	parent	22	mirror_first	1	1	7	1	mirror	incongruent	l	1	l	0
chimpanzee	Jahaga	f	parent	22	mirror_first	1	1	8	1	mirror	congruent	r	1	r	1
chimpanzee	Jahaga	f	parent	22	mirror_first	1	1	9	1	mirror	congruent	l	1	l	1
chimpanzee	Jahaga	f	parent	22	mirror_first	1	1	10	1	mirror	incongruent	l	0	r	1
chimpanzee	Jahaga	f	parent	22	mirror_first	1	1	11	1	mirror	incongruent	r	0	l	1
chimpanzee	Jahaga	f	parent	22	mirror_first	1	1	12	1	mirror	congruent	r	1	r	1
chimpanzee	Jahaga	f	parent	22	mirror_first	1	2	13	2	mirror	congruent	r	0	l	0
chimpanzee	Jahaga	f	parent	22	mirror_first	1	2	14	2	mirror	incongruent	r	1	r	0
chimpanzee	Jahaga	f	parent	22	mirror_first	1	2	15	2	mirror	incongruent	l	1	l	0
chimpanzee	Jahaga	f	parent	22	mirror_first	1	2	16	2	mirror	congruent	l	0	r	0
chimpanzee	Jahaga	f	parent	22	mirror_first	1	2	17	2	mirror	incongruent	r	1	r	0
chimpanzee	Jahaga	f	parent	22	mirror_first	1	2	18	2	mirror	incongruent	l	1	l	0
chimpanzee	Jahaga	f	parent	22	mirror_first	1	2	19	2	mirror	congruent	l	0	r	0
chimpanzee	Jahaga	f	parent	22	mirror_first	1	2	20	2	mirror	congruent	r	0	l	0
chimpanzee	Jahaga	f	parent	22	mirror_first	1	2	21	2	mirror	congruent	l	0	r	0
chimpanzee	Jahaga	f	parent	22	mirror_first	1	2	22	2	mirror	incongruent	r	0	l	1
chimpanzee	Jahaga	f	parent	22	mirror_first	1	2	23	2	mirror	incongruent	l	0	r	1
chimpanzee	Jahaga	f	parent	22	mirror_first	1	2	24	2	mirror	congruent	r	0	l	0
chimpanzee	Jahaga	f	parent	22	mirror_first	1	3	25	3	mirror	incongruent	r	0	l	1
chimpanzee	Jahaga	f	parent	22	mirror_first	1	3	26	3	mirror	congruent	l	1	l	1
chimpanzee	Jahaga	f	parent	22	mirror_first	1	3	27	3	mirror	congruent	r	1	r	1
chimpanzee	Jahaga	f	parent	22	mirror_first	1	3	28	3	mirror	incongruent	l	1	l	0
chimpanzee	Jahaga	f	parent	22	mirror_first	1	3	29	3	mirror	congruent	r	1	r	1
chimpanzee	Jahaga	f	parent	22	mirror_first	1	3	30	3	mirror	incongruent	r	0	l	1
chimpanzee	Jahaga	f	parent	22	mirror_first	1	3	31	3	mirror	incongruent	l	1	l	0
chimpanzee	Jahaga	f	parent	22	mirror_first	1	3	32	3	mirror	congruent	l	0	r	0
chimpanzee	Jahaga	f	parent	22	mirror_first	1	3	33	3	mirror	congruent	r	1	r	1
chimpanzee	Jahaga	f	parent	22	mirror_first	1	3	34	3	mirror	incongruent	r	0	l	1
chimpanzee	Jahaga	f	parent	22	mirror_first	1	3	35	3	mirror	congruent	l	1	l	1
chimpanzee	Jahaga	f	parent	22	mirror_first	1	3	36	3	mirror	incongruent	l	1	l	0
chimpanzee	Jahaga	f	parent	22	mirror_first	1	4	37	4	mirror	incongruent	r	0	l	1
chimpanzee	Jahaga	f	parent	22	mirror_first	1	4	38	4	mirror	congruent	r	0	l	0
chimpanzee	Jahaga	f	parent	22	mirror_first	1	4	39	4	mirror	incongruent	l	1	l	0
chimpanzee	Jahaga	f	parent	22	mirror_first	1	4	40	4	mirror	congruent	l	1	l	1
chimpanzee	Jahaga	f	parent	22	mirror_first	1	4	41	4	mirror	incongruent	l	0	r	1
chimpanzee	Jahaga	f	parent	22	mirror_first	1	4	42	4	mirror	incongruent	r	0	l	1
chimpanzee	Jahaga	f	parent	22	mirror_first	1	4	43	4	mirror	congruent	r	1	r	1
chimpanzee	Jahaga	f	parent	22	mirror_first	1	4	44	4	mirror	congruent	l	1	l	1
chimpanzee	Jahaga	f	parent	22	mirror_first	1	4	45	4	mirror	congruent	r	1	r	1
chimpanzee	Jahaga	f	parent	22	mirror_first	1	4	46	4	mirror	incongruent	l	1	l	0
chimpanzee	Jahaga	f	parent	22	mirror_first	1	4	47	4	mirror	congruent	l	1	l	1
chimpanzee	Jahaga	f	parent	22	mirror_first	1	4	48	4	image	incongruent	r	0	l	1
chimpanzee	Jahaga	f	parent	22	mirror_first	2	5	49	1	image	congruent	l	1	l	1
chimpanzee	Jahaga	f	parent	22	mirror_first	2	5	50	1	image	incongruent	l	0	r	1
chimpanzee	Jahaga	f	parent	22	mirror_first	2	5	51	1	image	incongruent	r	1	r	0
chimpanzee	Jahaga	f	parent	22	mirror_first	2	5	52	1	image	congruent	r	0	l	0
chimpanzee	Jahaga	f	parent	22	mirror_first	2	5	53	1	image	congruent	l	1	l	1
chimpanzee	Jahaga	f	parent	22	mirror_first	2	5	54	1	image	incongruent	l	0	r	1
chimpanzee	Jahaga	f	parent	22	mirror_first	2	5	55	1	image	congruent	r	1	r	1
chimpanzee	Jahaga	f	parent	22	mirror_first	2	5	56	1	image	incongruent	r	0	l	1
chimpanzee	Jahaga	f	parent	22	mirror_first	2	5	57	1	image	congruent	l	0	r	0
chimpanzee	Jahaga	f	parent	22	mirror_first	2	5	58	1	image	incongruent	l	1	l	0
chimpanzee	Jahaga	f	parent	22	mirror_first	2	5	59	1	image	incongruent	r	1	r	0
chimpanzee	Jahaga	f	parent	22	mirror_first	2	5	60	1	image	congruent	r	0	l	0
chimpanzee	Jahaga	f	parent	22	mirror_first	2	6	61	2	image	congruent	r	0	l	0
chimpanzee	Jahaga	f	parent	22	mirror_first	2	6	62	2	image	congruent	l	1	l	1
chimpanzee	Jahaga	f	parent	22	mirror_first	2	6	63	2	image	incongruent	l	0	r	1
chimpanzee	Jahaga	f	parent	22	mirror_first	2	6	64	2	image	incongruent	r	0	l	1
chimpanzee	Jahaga	f	parent	22	mirror_first	2	6	65	2	image	incongruent	l	0	r	1
chimpanzee	Jahaga	f	parent	22	mirror_first	2	6	66	2	image	congruent	r	0	l	0
chimpanzee	Jahaga	f	parent	22	mirror_first	2	6	67	2	image	incongruent	r	1	r	0
chimpanzee	Jahaga	f	parent	22	mirror_first	2	6	68	2	image	congruent	l	1	l	1
chimpanzee	Jahaga	f	parent	22	mirror_first	2	6	69	2	image	incongruent	l	0	r	1
chimpanzee	Jahaga	f	parent	22	mirror_first	2	6	70	2	image	congruent	l	0	r	0
chimpanzee	Jahaga	f	parent	22	mirror_first	2	6	71	2	image	congruent	r	0	l	0
chimpanzee	Jahaga	f	parent	22	mirror_first	2	6	72	2	image	incongruent	r	1	r	0
chimpanzee	Jahaga	f	parent	22	mirror_first	2	7	73	3	image	incongruent	l	1	l	0
chimpanzee	Jahaga	f	parent	22	mirror_first	2	7	74	3	image	incongruent	r	1	r	0
chimpanzee	Jahaga	f	parent	22	mirror_first	2	7	75	3	image	congruent	l	1	l	1
chimpanzee	Jahaga	f	parent	22	mirror_first	2	7	76	3	image	congruent	r	1	r	1
chimpanzee	Jahaga	f	parent	22	mirror_first	2	7	77	3	image	congruent	r	0	l	0
chimpanzee	Jahaga	f	parent	22	mirror_first	2	7	78	3	image	incongruent	r	1	r	0
chimpanzee	Jahaga	f	parent	22	mirror_first	2	7	79	3	image	incongruent	l	1	l	0
chimpanzee	Jahaga	f	parent	22	mirror_first	2	7	80	3	image	congruent	l	0	r	0
chimpanzee	Jahaga	f	parent	22	mirror_first	2	7	81	3	image	congruent	r	0	l	0
chimpanzee	Jahaga	f	parent	22	mirror_first	2	7	82	3	image	incongruent	l	0	r	1
chimpanzee	Jahaga	f	parent	22	mirror_first	2	7	83	3	image	congruent	l	1	l	1
chimpanzee	Jahaga	f	parent	22	mirror_first	2	7	84	3	image	incongruent	r	1	r	0
chimpanzee	Jahaga	f	parent	22	mirror_first	2	8	85	4	image	congruent	r	0	l	0
chimpanzee	Jahaga	f	parent	22	mirror_first	2	8	86	4	image	incongruent	l	0	r	1
chimpanzee	Jahaga	f	parent	22	mirror_first	2	8	87	4	image	incongruent	r	0	l	1
chimpanzee	Jahaga	f	parent	22	mirror_first	2	8	88	4	image	congruent	l	0	r	0
chimpanzee	Jahaga	f	parent	22	mirror_first	2	8	89	4	image	incongruent	l	1	l	0
chimpanzee	Jahaga	f	parent	22	mirror_first	2	8	90	4	image	congruent	r	1	r	1
chimpanzee	Jahaga	f	parent	22	mirror_first	2	8	91	4	image	congruent	l	1	l	1
chimpanzee	Jahaga	f	parent	22	mirror_first	2	8	92	4	image	incongruent	r	1	r	0
chimpanzee	Jahaga	f	parent	22	mirror_first	2	8	93	4	image	congruent	l	1	l	1
chimpanzee	Jahaga	f	parent	22	mirror_first	2	8	94	4	image	incongruent	l	0	r	1
chimpanzee	Jahaga	f	parent	22	mirror_first	2	8	95	4	image	incongruent	r	0	l	1
chimpanzee	Jahaga	f	parent	22	mirror_first	2	8	96	4	mirror	congruent	r	0	l	0
bonobo	Kuno	m	hand reared	18	image_first	1	1	2	1	image	congruent	r	0	l	0
bonobo	Kuno	m	hand reared	18	image_first	1	1	3	1	image	incongruent	l	0	r	1
bonobo	Kuno	m	hand reared	18	image_first	1	1	4	1	image	congruent	l	0	r	0
bonobo	Kuno	m	hand reared	18	image_first	1	1	5	1	image	congruent	l	0	r	0
bonobo	Kuno	m	hand reared	18	image_first	1	1	6	1	image	congruent	r	1	r	1
bonobo	Kuno	m	hand reared	18	image_first	1	1	7	1	image	incongruent	r	1	r	0
bonobo	Kuno	m	hand reared	18	image_first	1	1	8	1	image	incongruent	l	0	r	1
bonobo	Kuno	m	hand reared	18	image_first	1	1	9	1	image	incongruent	r	1	r	0
bonobo	Kuno	m	hand reared	18	image_first	1	1	10	1	image	congruent	r	1	r	1
bonobo	Kuno	m	hand reared	18	image_first	1	1	11	1	image	incongruent	l	0	r	1
bonobo	Kuno	m	hand reared	18	image_first	1	1	12	1	image	congruent	l	1	l	1
bonobo	Kuno	m	hand reared	18	image_first	1	2	13	2	image	incongruent	r	1	r	0
bonobo	Kuno	m	hand reared	18	image_first	1	2	14	2	image	congruent	l	1	l	1
bonobo	Kuno	m	hand reared	18	image_first	1	2	15	2	image	incongruent	l	0	r	1
bonobo	Kuno	m	hand reared	18	image_first	1	2	16	2	image	congruent	l	0	r	0
bonobo	Kuno	m	hand reared	18	image_first	1	2	17	2	image	congruent	l	0	r	0
bonobo	Kuno	m	hand reared	18	image_first	1	2	18	2	image	incongruent	l	0	r	1
bonobo	Kuno	m	hand reared	18	image_first	1	2	19	2	image	incongruent	r	1	r	0
bonobo	Kuno	m	hand reared	18	image_first	1	2	20	2	image	congruent	r	1	r	1
bonobo	Kuno	m	hand reared	18	image_first	1	2	21	2	image	incongruent	l	1	l	0
bonobo	Kuno	m	hand reared	18	image_first	1	2	22	2	image	congruent	l	0	r	0
bonobo	Kuno	m	hand reared	18	image_first	1	2	23	2	image	congruent	r	1	r	1
bonobo	Kuno	m	hand reared	18	image_first	1	2	24	2	image	incongruent	r	1	r	0
bonobo	Kuno	m	hand reared	18	image_first	1	3	25	3	image	congruent	l	1	l	1
bonobo	Kuno	m	hand reared	18	image_first	1	3	26	3	image	incongruent	r	1	r	0
bonobo	Kuno	m	hand reared	18	image_first	1	3	27	3	image	incongruent	l	0	r	1
bonobo	Kuno	m	hand reared	18	image_first	1	3	28	3	image	congruent	r	1	r	1
bonobo	Kuno	m	hand reared	18	image_first	1	3	29	3	image	incongruent	r	0	l	1
bonobo	Kuno	m	hand reared	18	image_first	1	3	30	3	image	congruent	r	1	r	1
bonobo	Kuno	m	hand reared	18	image_first	1	3	31	3	image	congruent	l	1	l	1
bonobo	Kuno	m	hand reared	18	image_first	1	3	32	3	image	incongruent	l	0	r	1
bonobo	Kuno	m	hand reared	18	image_first	1	3	33	3	image	congruent	r	1	r	1
bonobo	Kuno	m	hand reared	18	image_first	1	3	34	3	image	incongruent	r	1	r	0
bonobo	Kuno	m	hand reared	18	image_first	1	3	35	3	image	incongruent	l	1	l	0
bonobo	Kuno	m	hand reared	18	image_first	1	3	36	3	image	congruent	l	0	r	0
bonobo	Kuno	m	hand reared	18	image_first	1	4	37	4	image	incongruent	l	0	r	1
bonobo	Kuno	m	hand reared	18	image_first	1	4	38	4	image	congruent	r	1	r	1
bonobo	Kuno	m	hand reared	18	image_first	1	4	39	4	image	congruent	r	1	r	1
bonobo	Kuno	m	hand reared	18	image_first	1	4	40	4	image	congruent	l	0	r	0
bonobo	Kuno	m	hand reared	18	image_first	1	4	41	4	image	incongruent	l	0	r	1
bonobo	Kuno	m	hand reared	18	image_first	1	4	42	4	image	congruent	r	1	r	1
bonobo	Kuno	m	hand reared	18	image_first	1	4	43	4	image	incongruent	r	0	l	1
bonobo	Kuno	m	hand reared	18	image_first	1	4	44	4	image	congruent	l	0	r	0
bonobo	Kuno	m	hand reared	18	image_first	1	4	45	4	image	incongruent	l	0	r	1
bonobo	Kuno	m	hand reared	18	image_first	1	4	46	4	image	congruent	r	1	r	1
bonobo	Kuno	m	hand reared	18	image_first	1	4	47	4	image	incongruent	r	1	r	0
bonobo	Kuno	m	hand reared	18	image_first	1	4	48	4	image	incongruent	r	1	r	0
bonobo	Kuno	m	hand reared	18	image_first	2	5	49	1	mirror	incongruent	l	0	r	1
bonobo	Kuno	m	hand reared	18	image_first	2	5	50	1	mirror	congruent	r	1	r	1
bonobo	Kuno	m	hand reared	18	image_first	2	5	51	1	mirror	incongruent	r	1	r	0
bonobo	Kuno	m	hand reared	18	image_first	2	5	52	1	mirror	congruent	l	0	r	0
bonobo	Kuno	m	hand reared	18	image_first	2	5	53	1	mirror	congruent	l	0	r	0
bonobo	Kuno	m	hand reared	18	image_first	2	5	54	1	mirror	incongruent	r	0	l	1
bonobo	Kuno	m	hand reared	18	image_first	2	5	55	1	mirror	incongruent	l	0	r	1
bonobo	Kuno	m	hand reared	18	image_first	2	5	56	1	mirror	congruent	r	1	r	1
bonobo	Kuno	m	hand reared	18	image_first	2	5	57	1	mirror	incongruent	l	0	r	1
bonobo	Kuno	m	hand reared	18	image_first	2	5	58	1	mirror	congruent	r	1	r	1
bonobo	Kuno	m	hand reared	18	image_first	2	5	59	1	mirror	incongruent	r	1	r	0
bonobo	Kuno	m	hand reared	18	image_first	2	5	60	1	mirror	congruent	l	1	l	1
bonobo	Kuno	m	hand reared	18	image_first	2	6	61	2	mirror	congruent	l	0	r	0
bonobo	Kuno	m	hand reared	18	image_first	2	6	62	2	mirror	incongruent	l	0	r	1
bonobo	Kuno	m	hand reared	18	image_first	2	6	63	2	mirror	congruent	r	1	r	1
bonobo	Kuno	m	hand reared	18	image_first	2	6	64	2	mirror	incongruent	r	1	r	0
bonobo	Kuno	m	hand reared	18	image_first	2	6	65	2	mirror	congruent	r	1	r	1
bonobo	Kuno	m	hand reared	18	image_first	2	6	66	2	mirror	incongruent	r	1	r	0
bonobo	Kuno	m	hand reared	18	image_first	2	6	67	2	mirror	incongruent	l	0	r	1
bonobo	Kuno	m	hand reared	18	image_first	2	6	68	2	mirror	congruent	l	0	r	0
bonobo	Kuno	m	hand reared	18	image_first	2	6	69	2	mirror	incongruent	l	0	r	1
bonobo	Kuno	m	hand reared	18	image_first	2	6	70	2	mirror	congruent	l	0	r	0
bonobo	Kuno	m	hand reared	18	image_first	2	6	71	2	mirror	incongruent	r	1	r	0
bonobo	Kuno	m	hand reared	18	image_first	2	6	72	2	mirror	congruent	r	1	r	1
bonobo	Kuno	m	hand reared	18	image_first	2	7	73	3	mirror	incongruent	l	0	r	1
bonobo	Kuno	m	hand reared	18	image_first	2	7	74	3	mirror	congruent	r	1	r	1
bonobo	Kuno	m	hand reared	18	image_first	2	7	75	3	mirror	congruent	l	1	l	1
bonobo	Kuno	m	hand reared	18	image_first	2	7	76	3	mirror	incongruent	r	1	r	0
bonobo	Kuno	m	hand reared	18	image_first	2	7	77	3	mirror	congruent	l	0	r	0
bonobo	Kuno	m	hand reared	18	image_first	2	7	78	3	mirror	incongruent	l	0	r	1
bonobo	Kuno	m	hand reared	18	image_first	2	7	79	3	mirror	incongruent	r	1	r	0
bonobo	Kuno	m	hand reared	18	image_first	2	7	80	3	mirror	congruent	r	1	r	1
bonobo	Kuno	m	hand reared	18	image_first	2	7	81	3	mirror	congruent	l	1	l	1
bonobo	Kuno	m	hand reared	18	image_first	2	7	82	3	mirror	incongruent	r	1	r	0
bonobo	Kuno	m	hand reared	18	image_first	2	7	83	3	mirror	congruent	r	0	l	0
bonobo	Kuno	m	hand reared	18	image_first	2	7	84	3	mirror	incongruent	l	0	r	1
bonobo	Kuno	m	hand reared	18	image_first	2	8	85	4	mirror	incongruent	r	1	r	0
bonobo	Kuno	m	hand reared	18	image_first	2	8	86	4	mirror	congruent	r	1	r	1
bonobo	Kuno	m	hand reared	18	image_first	2	8	87	4	mirror	incongruent	l	0	r	1
bonobo	Kuno	m	hand reared	18	image_first	2	8	88	4	mirror	congruent	l	0	r	0
bonobo	Kuno	m	hand reared	18	image_first	2	8	89	4	mirror	incongruent	l	0	r	1
bonobo	Kuno	m	hand reared	18	image_first	2	8	90	4	mirror	congruent	l	0	r	0
bonobo	Kuno	m	hand reared	18	image_first	2	8	91	4	mirror	congruent	r	0	l	0
bonobo	Kuno	m	hand reared	18	image_first	2	8	92	4	mirror	incongruent	r	0	l	1
bonobo	Kuno	m	hand reared	18	image_first	2	8	93	4	mirror	congruent	l	0	r	0
bonobo	Kuno	m	hand reared	18	image_first	2	8	94	4	mirror	congruent	r	1	r	1
bonobo	Kuno	m	hand reared	18	image_first	2	8	95	4	mirror	incongruent	r	1	r	0
bonobo	Kuno	m	hand reared	18	image_first	2	8	96	4	mirror	incongruent	l	0	r	1
bonobo	Kuno	m	hand reared	18	image_first	1	1	1	1	image	incongruent	r	0	l	1
chimpanzee	Lome	m	parent	13	mirror_first	1	1	1	1	mirror	congruent	l	1	l	1
chimpanzee	Lome	m	parent	13	mirror_first	1	1	2	1	mirror	congruent	r	1	r	1
chimpanzee	Lome	m	parent	13	mirror_first	1	1	3	1	mirror	incongruent	l	1	l	0
chimpanzee	Lome	m	parent	13	mirror_first	1	1	4	1	mirror	incongruent	r	0	l	1
chimpanzee	Lome	m	parent	13	mirror_first	1	1	5	1	mirror	incongruent	l	0	r	1
chimpanzee	Lome	m	parent	13	mirror_first	1	1	6	1	mirror	congruent	l	1	l	1
chimpanzee	Lome	m	parent	13	mirror_first	1	1	7	1	mirror	incongruent	r	1	r	0
chimpanzee	Lome	m	parent	13	mirror_first	1	1	8	1	mirror	congruent	r	1	r	1
chimpanzee	Lome	m	parent	13	mirror_first	1	1	9	1	mirror	congruent	l	1	l	1
chimpanzee	Lome	m	parent	13	mirror_first	1	1	10	1	mirror	incongruent	l	0	r	1
chimpanzee	Lome	m	parent	13	mirror_first	1	1	11	1	mirror	incongruent	r	0	l	1
chimpanzee	Lome	m	parent	13	mirror_first	1	1	12	1	mirror	congruent	r	1	r	1
chimpanzee	Lome	m	parent	13	mirror_first	1	2	13	2	mirror	congruent	l	1	l	1
chimpanzee	Lome	m	parent	13	mirror_first	1	2	14	2	mirror	incongruent	r	0	l	1
chimpanzee	Lome	m	parent	13	mirror_first	1	2	15	2	mirror	incongruent	l	0	r	1
chimpanzee	Lome	m	parent	13	mirror_first	1	2	16	2	mirror	congruent	r	1	r	1
chimpanzee	Lome	m	parent	13	mirror_first	1	2	17	2	mirror	incongruent	l	0	r	1
chimpanzee	Lome	m	parent	13	mirror_first	1	2	18	2	mirror	incongruent	r	0	l	1
chimpanzee	Lome	m	parent	13	mirror_first	1	2	19	2	mirror	congruent	l	1	l	1
chimpanzee	Lome	m	parent	13	mirror_first	1	2	20	2	mirror	congruent	r	1	r	1
chimpanzee	Lome	m	parent	13	mirror_first	1	2	21	2	mirror	incongruent	l	1	l	0
chimpanzee	Lome	m	parent	13	mirror_first	1	2	22	2	mirror	congruent	r	1	r	1
chimpanzee	Lome	m	parent	13	mirror_first	1	2	23	2	mirror	incongruent	r	0	l	1
chimpanzee	Lome	m	parent	13	mirror_first	1	2	24	2	mirror	congruent	l	1	l	1
chimpanzee	Lome	m	parent	13	mirror_first	1	3	25	3	mirror	congruent	r	1	r	1
chimpanzee	Lome	m	parent	13	mirror_first	1	3	26	3	mirror	congruent	l	1	l	1
chimpanzee	Lome	m	parent	13	mirror_first	1	3	27	3	mirror	incongruent	l	0	r	1
chimpanzee	Lome	m	parent	13	mirror_first	1	3	28	3	mirror	incongruent	r	0	l	1
chimpanzee	Lome	m	parent	13	mirror_first	1	3	29	3	mirror	incongruent	l	0	r	1
chimpanzee	Lome	m	parent	13	mirror_first	1	3	30	3	mirror	congruent	l	1	l	1
chimpanzee	Lome	m	parent	13	mirror_first	1	3	31	3	mirror	congruent	r	1	r	1
chimpanzee	Lome	m	parent	13	mirror_first	1	3	32	3	mirror	incongruent	r	0	l	1
chimpanzee	Lome	m	parent	13	mirror_first	1	3	33	3	mirror	incongruent	l	0	r	1
chimpanzee	Lome	m	parent	13	mirror_first	1	3	34	3	mirror	incongruent	r	0	l	1
chimpanzee	Lome	m	parent	13	mirror_first	1	3	35	3	mirror	congruent	r	1	r	1
chimpanzee	Lome	m	parent	13	mirror_first	1	3	36	3	mirror	congruent	l	1	l	1
chimpanzee	Lome	m	parent	13	mirror_first	1	4	37	4	mirror	incongruent	r	0	l	1
chimpanzee	Lome	m	parent	13	mirror_first	1	4	38	4	mirror	congruent	r	1	r	1
chimpanzee	Lome	m	parent	13	mirror_first	1	4	39	4	mirror	incongruent	l	1	l	0
chimpanzee	Lome	m	parent	13	mirror_first	1	4	40	4	mirror	congruent	l	1	l	1
chimpanzee	Lome	m	parent	13	mirror_first	1	4	41	4	mirror	incongruent	l	0	r	1
chimpanzee	Lome	m	parent	13	mirror_first	1	4	42	4	mirror	congruent	r	1	r	1
chimpanzee	Lome	m	parent	13	mirror_first	1	4	43	4	mirror	congruent	l	1	l	1
chimpanzee	Lome	m	parent	13	mirror_first	1	4	44	4	mirror	incongruent	r	1	r	0
chimpanzee	Lome	m	parent	13	mirror_first	1	4	45	4	mirror	incongruent	r	0	l	1
chimpanzee	Lome	m	parent	13	mirror_first	1	4	46	4	mirror	incongruent	l	0	r	1
chimpanzee	Lome	m	parent	13	mirror_first	1	4	47	4	mirror	congruent	l	1	l	1
chimpanzee	Lome	m	parent	13	mirror_first	1	4	48	4	mirror	congruent	r	1	r	1
chimpanzee	Lome	m	parent	13	mirror_first	2	5	49	1	image	incongruent	l	0	r	1
chimpanzee	Lome	m	parent	13	mirror_first	2	5	50	1	image	congruent	l	1	l	1
chimpanzee	Lome	m	parent	13	mirror_first	2	5	51	1	image	congruent	r	1	r	1
chimpanzee	Lome	m	parent	13	mirror_first	2	5	52	1	image	incongruent	r	0	l	1
chimpanzee	Lome	m	parent	13	mirror_first	2	5	53	1	image	congruent	l	0	r	0
chimpanzee	Lome	m	parent	13	mirror_first	2	5	54	1	image	congruent	r	0	l	0
chimpanzee	Lome	m	parent	13	mirror_first	2	5	55	1	image	incongruent	l	0	r	1
chimpanzee	Lome	m	parent	13	mirror_first	2	5	56	1	image	incongruent	r	0	l	1
chimpanzee	Lome	m	parent	13	mirror_first	2	5	57	1	image	incongruent	r	1	r	0
chimpanzee	Lome	m	parent	13	mirror_first	2	5	58	1	image	incongruent	l	1	l	0
chimpanzee	Lome	m	parent	13	mirror_first	2	5	59	1	image	congruent	r	1	r	1
chimpanzee	Lome	m	parent	13	mirror_first	2	5	60	1	image	congruent	l	1	l	1
chimpanzee	Lome	m	parent	13	mirror_first	2	6	61	2	image	congruent	r	0	l	0
chimpanzee	Lome	m	parent	13	mirror_first	2	6	62	2	image	congruent	l	1	l	1
chimpanzee	Lome	m	parent	13	mirror_first	2	6	63	2	image	incongruent	l	0	r	1
chimpanzee	Lome	m	parent	13	mirror_first	2	6	64	2	image	incongruent	r	0	l	1
chimpanzee	Lome	m	parent	13	mirror_first	2	6	65	2	image	incongruent	r	0	l	1
chimpanzee	Lome	m	parent	13	mirror_first	2	6	66	2	image	incongruent	l	1	l	0
chimpanzee	Lome	m	parent	13	mirror_first	2	6	67	2	image	congruent	l	0	r	0
chimpanzee	Lome	m	parent	13	mirror_first	2	6	68	2	image	congruent	r	0	l	0
chimpanzee	Lome	m	parent	13	mirror_first	2	6	69	2	image	congruent	l	1	l	1
chimpanzee	Lome	m	parent	13	mirror_first	2	6	70	2	image	incongruent	l	0	r	1
chimpanzee	Lome	m	parent	13	mirror_first	2	6	71	2	image	incongruent	r	0	l	1
chimpanzee	Lome	m	parent	13	mirror_first	2	6	72	2	image	congruent	r	0	l	0
chimpanzee	Lome	m	parent	13	mirror_first	2	7	73	3	image	incongruent	r	1	r	0
chimpanzee	Lome	m	parent	13	mirror_first	2	7	74	3	image	incongruent	l	1	l	0
chimpanzee	Lome	m	parent	13	mirror_first	2	7	75	3	image	congruent	l	1	l	1
chimpanzee	Lome	m	parent	13	mirror_first	2	7	76	3	image	congruent	r	1	r	1
chimpanzee	Lome	m	parent	13	mirror_first	2	7	77	3	image	congruent	l	1	l	1
chimpanzee	Lome	m	parent	13	mirror_first	2	7	78	3	image	incongruent	r	0	l	1
chimpanzee	Lome	m	parent	13	mirror_first	2	7	79	3	image	congruent	r	1	r	1
chimpanzee	Lome	m	parent	13	mirror_first	2	7	80	3	image	incongruent	l	1	l	0
chimpanzee	Lome	m	parent	13	mirror_first	2	7	81	3	image	congruent	r	1	r	1
chimpanzee	Lome	m	parent	13	mirror_first	2	7	82	3	image	incongruent	l	1	l	0
chimpanzee	Lome	m	parent	13	mirror_first	2	7	83	3	image	congruent	l	1	l	1
chimpanzee	Lome	m	parent	13	mirror_first	2	7	84	3	image	incongruent	r	1	r	0
chimpanzee	Lome	m	parent	13	mirror_first	2	8	85	4	image	incongruent	l	1	l	0
chimpanzee	Lome	m	parent	13	mirror_first	2	8	86	4	image	incongruent	r	1	r	0
chimpanzee	Lome	m	parent	13	mirror_first	2	8	87	4	image	congruent	l	1	l	1
chimpanzee	Lome	m	parent	13	mirror_first	2	8	88	4	image	congruent	r	0	l	0
chimpanzee	Lome	m	parent	13	mirror_first	2	8	89	4	image	congruent	r	0	l	0
chimpanzee	Lome	m	parent	13	mirror_first	2	8	90	4	image	incongruent	r	0	l	1
chimpanzee	Lome	m	parent	13	mirror_first	2	8	91	4	image	congruent	l	1	l	1
chimpanzee	Lome	m	parent	13	mirror_first	2	8	92	4	image	incongruent	l	0	r	1
chimpanzee	Lome	m	parent	13	mirror_first	2	8	93	4	image	congruent	l	1	l	1
chimpanzee	Lome	m	parent	13	mirror_first	2	8	94	4	image	incongruent	l	0	r	1
chimpanzee	Lome	m	parent	13	mirror_first	2	8	95	4	image	congruent	r	0	l	0
chimpanzee	Lome	m	parent	13	mirror_first	2	8	96	4	image	incongruent	r	0	l	1
bonobo	Luiza	f	parent	10	mirror_first	1	1	2	1	mirror	congruent	l	0	r	0
bonobo	Luiza	f	parent	10	mirror_first	1	1	3	1	mirror	incongruent	r	1	r	0
bonobo	Luiza	f	parent	10	mirror_first	1	1	4	1	mirror	incongruent	l	1	l	0
bonobo	Luiza	f	parent	10	mirror_first	1	1	5	1	mirror	congruent	l	1	l	1
bonobo	Luiza	f	parent	10	mirror_first	1	1	6	1	mirror	incongruent	r	0	l	1
bonobo	Luiza	f	parent	10	mirror_first	1	1	7	1	mirror	incongruent	l	1	l	0
bonobo	Luiza	f	parent	10	mirror_first	1	1	8	1	mirror	congruent	r	0	l	0
bonobo	Luiza	f	parent	10	mirror_first	1	1	9	1	mirror	congruent	l	1	l	1
bonobo	Luiza	f	parent	10	mirror_first	1	1	10	1	mirror	incongruent	r	1	r	0
bonobo	Luiza	f	parent	10	mirror_first	1	1	11	1	mirror	congruent	r	0	l	0
bonobo	Luiza	f	parent	10	mirror_first	1	1	12	1	mirror	incongruent	l	1	l	0
bonobo	Luiza	f	parent	10	mirror_first	1	2	13	2	mirror	incongruent	r	0	l	1
bonobo	Luiza	f	parent	10	mirror_first	1	2	14	2	mirror	congruent	r	1	r	1
bonobo	Luiza	f	parent	10	mirror_first	1	2	15	2	mirror	incongruent	l	1	l	0
bonobo	Luiza	f	parent	10	mirror_first	1	2	16	2	mirror	congruent	l	0	r	0
bonobo	Luiza	f	parent	10	mirror_first	1	2	17	2	mirror	incongruent	l	1	l	0
bonobo	Luiza	f	parent	10	mirror_first	1	2	18	2	mirror	incongruent	r	0	l	1
bonobo	Luiza	f	parent	10	mirror_first	1	2	19	2	mirror	congruent	l	1	l	1
bonobo	Luiza	f	parent	10	mirror_first	1	2	20	2	mirror	congruent	r	0	l	0
bonobo	Luiza	f	parent	10	mirror_first	1	2	21	2	mirror	incongruent	r	0	l	1
bonobo	Luiza	f	parent	10	mirror_first	1	2	22	2	mirror	congruent	r	1	r	1
bonobo	Luiza	f	parent	10	mirror_first	1	2	23	2	mirror	incongruent	l	1	l	0
bonobo	Luiza	f	parent	10	mirror_first	1	2	24	2	mirror	congruent	l	1	l	1
bonobo	Luiza	f	parent	10	mirror_first	1	3	25	3	mirror	incongruent	l	1	l	0
bonobo	Luiza	f	parent	10	mirror_first	1	3	26	3	mirror	congruent	l	0	r	0
bonobo	Luiza	f	parent	10	mirror_first	1	3	27	3	mirror	incongruent	r	0	l	1
bonobo	Luiza	f	parent	10	mirror_first	1	3	28	3	mirror	congruent	r	1	r	1
bonobo	Luiza	f	parent	10	mirror_first	1	3	29	3	mirror	incongruent	l	1	l	0
bonobo	Luiza	f	parent	10	mirror_first	1	3	30	3	mirror	congruent	l	0	r	0
bonobo	Luiza	f	parent	10	mirror_first	1	3	31	3	mirror	congruent	r	0	l	0
bonobo	Luiza	f	parent	10	mirror_first	1	3	32	3	mirror	incongruent	r	1	r	0
bonobo	Luiza	f	parent	10	mirror_first	1	3	33	3	mirror	incongruent	r	0	l	1
bonobo	Luiza	f	parent	10	mirror_first	1	3	34	3	mirror	congruent	r	0	l	0
bonobo	Luiza	f	parent	10	mirror_first	1	3	35	3	mirror	incongruent	l	0	r	1
bonobo	Luiza	f	parent	10	mirror_first	1	3	36	3	mirror	congruent	l	1	l	1
bonobo	Luiza	f	parent	10	mirror_first	1	4	37	4	mirror	congruent	r	1	r	1
bonobo	Luiza	f	parent	10	mirror_first	1	4	38	4	mirror	incongruent	r	0	l	1
bonobo	Luiza	f	parent	10	mirror_first	1	4	39	4	mirror	congruent	l	1	l	1
bonobo	Luiza	f	parent	10	mirror_first	1	4	40	4	mirror	incongruent	l	0	r	1
bonobo	Luiza	f	parent	10	mirror_first	1	4	41	4	mirror	congruent	r	0	l	0
bonobo	Luiza	f	parent	10	mirror_first	1	4	42	4	mirror	incongruent	r	1	r	0
bonobo	Luiza	f	parent	10	mirror_first	1	4	43	4	mirror	incongruent	l	0	r	1
bonobo	Luiza	f	parent	10	mirror_first	1	4	44	4	mirror	congruent	l	1	l	1
bonobo	Luiza	f	parent	10	mirror_first	1	4	45	4	mirror	congruent	l	1	l	1
bonobo	Luiza	f	parent	10	mirror_first	1	4	46	4	mirror	congruent	r	1	r	1
bonobo	Luiza	f	parent	10	mirror_first	1	4	47	4	mirror	incongruent	l	1	l	0
bonobo	Luiza	f	parent	10	mirror_first	1	4	48	4	mirror	incongruent	r	0	l	1
bonobo	Luiza	f	parent	10	mirror_first	2	5	49	1	image	congruent	r	0	l	0
bonobo	Luiza	f	parent	10	mirror_first	2	5	50	1	image	congruent	l	1	l	1
bonobo	Luiza	f	parent	10	mirror_first	2	5	51	1	image	incongruent	r	0	l	1
bonobo	Luiza	f	parent	10	mirror_first	2	5	52	1	image	congruent	r	1	r	1
bonobo	Luiza	f	parent	10	mirror_first	2	5	53	1	image	incongruent	r	0	l	1
bonobo	Luiza	f	parent	10	mirror_first	2	5	54	1	image	congruent	l	1	l	1
bonobo	Luiza	f	parent	10	mirror_first	2	5	55	1	image	incongruent	l	1	l	0
bonobo	Luiza	f	parent	10	mirror_first	2	5	56	1	image	incongruent	r	0	l	1
bonobo	Luiza	f	parent	10	mirror_first	2	5	57	1	image	congruent	r	0	l	0
bonobo	Luiza	f	parent	10	mirror_first	2	5	58	1	image	incongruent	l	0	r	1
bonobo	Luiza	f	parent	10	mirror_first	2	5	59	1	image	congruent	l	1	l	1
bonobo	Luiza	f	parent	10	mirror_first	2	5	60	1	image	congruent	l	1	l	1
bonobo	Luiza	f	parent	10	mirror_first	2	6	61	2	image	congruent	r	0	l	0
bonobo	Luiza	f	parent	10	mirror_first	2	6	62	2	image	incongruent	r	1	r	0
bonobo	Luiza	f	parent	10	mirror_first	2	6	63	2	image	incongruent	l	0	r	1
bonobo	Luiza	f	parent	10	mirror_first	2	6	64	2	image	incongruent	r	0	l	1
bonobo	Luiza	f	parent	10	mirror_first	2	6	65	2	image	congruent	l	0	r	0
bonobo	Luiza	f	parent	10	mirror_first	2	6	66	2	image	incongruent	l	1	l	0
bonobo	Luiza	f	parent	10	mirror_first	2	6	67	2	image	congruent	r	0	l	0
bonobo	Luiza	f	parent	10	mirror_first	2	6	68	2	image	congruent	l	1	l	1
bonobo	Luiza	f	parent	10	mirror_first	2	6	69	2	image	incongruent	l	1	l	0
bonobo	Luiza	f	parent	10	mirror_first	2	6	70	2	image	incongruent	r	1	r	0
bonobo	Luiza	f	parent	10	mirror_first	2	6	71	2	image	congruent	r	1	r	1
bonobo	Luiza	f	parent	10	mirror_first	2	6	72	2	image	incongruent	r	0	l	1
bonobo	Luiza	f	parent	10	mirror_first	2	7	73	3	image	congruent	r	0	l	0
bonobo	Luiza	f	parent	10	mirror_first	2	7	74	3	image	congruent	l	0	r	0
bonobo	Luiza	f	parent	10	mirror_first	2	7	75	3	image	incongruent	l	1	l	0
bonobo	Luiza	f	parent	10	mirror_first	2	7	76	3	image	incongruent	r	1	r	0
bonobo	Luiza	f	parent	10	mirror_first	2	7	77	3	image	incongruent	l	1	l	0
bonobo	Luiza	f	parent	10	mirror_first	2	7	78	3	image	congruent	l	1	l	1
bonobo	Luiza	f	parent	10	mirror_first	2	7	79	3	image	congruent	r	0	l	0
bonobo	Luiza	f	parent	10	mirror_first	2	7	80	3	image	congruent	l	0	r	0
bonobo	Luiza	f	parent	10	mirror_first	2	7	81	3	image	congruent	r	0	l	0
bonobo	Luiza	f	parent	10	mirror_first	2	7	82	3	image	incongruent	r	0	l	1
bonobo	Luiza	f	parent	10	mirror_first	2	7	83	3	image	incongruent	l	1	l	0
bonobo	Luiza	f	parent	10	mirror_first	2	7	84	3	image	incongruent	l	1	l	0
bonobo	Luiza	f	parent	10	mirror_first	2	8	85	4	image	congruent	r	0	l	0
bonobo	Luiza	f	parent	10	mirror_first	2	8	86	4	image	incongruent	r	0	l	1
bonobo	Luiza	f	parent	10	mirror_first	2	8	87	4	image	congruent	l	1	l	1
bonobo	Luiza	f	parent	10	mirror_first	2	8	88	4	image	congruent	r	0	l	0
bonobo	Luiza	f	parent	10	mirror_first	2	8	89	4	image	incongruent	r	0	l	1
bonobo	Luiza	f	parent	10	mirror_first	2	8	90	4	image	congruent	l	1	l	1
bonobo	Luiza	f	parent	10	mirror_first	2	8	91	4	image	incongruent	l	0	r	1
bonobo	Luiza	f	parent	10	mirror_first	2	8	92	4	image	congruent	l	1	l	1
bonobo	Luiza	f	parent	10	mirror_first	2	8	93	4	image	incongruent	r	0	l	1
bonobo	Luiza	f	parent	10	mirror_first	2	8	94	4	image	incongruent	l	0	r	1
bonobo	Luiza	f	parent	10	mirror_first	2	8	95	4	image	congruent	r	0	l	0
bonobo	Luiza	f	parent	10	mirror_first	2	8	96	4	image	incongruent	l	0	r	1
bonobo	Luiza	f	parent	10	mirror_first	1	1	1	1	mirror	congruent	r	1	r	1
orangutan	Padana	f	parent	17	image_first	1	1	1	1	image	congruent	l	1	l	1
orangutan	Padana	f	parent	17	image_first	1	1	2	1	image	congruent	r	1	r	1
orangutan	Padana	f	parent	17	image_first	1	1	3	1	image	incongruent	l	0	r	1
orangutan	Padana	f	parent	17	image_first	1	1	4	1	image	incongruent	r	0	l	1
orangutan	Padana	f	parent	17	image_first	1	1	5	1	image	congruent	l	1	l	1
orangutan	Padana	f	parent	17	image_first	1	1	6	1	image	incongruent	r	0	l	1
orangutan	Padana	f	parent	17	image_first	1	1	7	1	image	congruent	r	0	l	0
orangutan	Padana	f	parent	17	image_first	1	1	8	1	image	incongruent	l	0	r	1
orangutan	Padana	f	parent	17	image_first	1	1	9	1	image	incongruent	l	1	l	0
orangutan	Padana	f	parent	17	image_first	1	1	10	1	image	incongruent	r	0	l	1
orangutan	Padana	f	parent	17	image_first	1	1	11	1	image	congruent	l	1	l	1
orangutan	Padana	f	parent	17	image_first	1	1	12	1	image	congruent	r	0	l	0
orangutan	Padana	f	parent	17	image_first	1	2	13	2	image	congruent	r	0	l	0
orangutan	Padana	f	parent	17	image_first	1	2	14	2	image	incongruent	r	1	r	0
orangutan	Padana	f	parent	17	image_first	1	2	15	2	image	incongruent	l	0	r	1
orangutan	Padana	f	parent	17	image_first	1	2	16	2	image	congruent	l	0	r	0
orangutan	Padana	f	parent	17	image_first	1	2	17	2	image	congruent	l	0	r	0
orangutan	Padana	f	parent	17	image_first	1	2	18	2	image	congruent	r	1	r	1
orangutan	Padana	f	parent	17	image_first	1	2	19	2	image	incongruent	r	0	l	1
orangutan	Padana	f	parent	17	image_first	1	2	20	2	image	incongruent	l	1	l	0
orangutan	Padana	f	parent	17	image_first	1	2	21	2	image	congruent	l	1	l	1
orangutan	Padana	f	parent	17	image_first	1	2	22	2	image	incongruent	l	0	r	1
orangutan	Padana	f	parent	17	image_first	1	2	23	2	image	congruent	r	1	r	1
orangutan	Padana	f	parent	17	image_first	1	2	24	2	image	incongruent	r	0	l	1
orangutan	Padana	f	parent	17	image_first	1	3	25	3	image	congruent	r	1	r	1
orangutan	Padana	f	parent	17	image_first	1	3	26	3	image	incongruent	l	1	l	0
orangutan	Padana	f	parent	17	image_first	1	3	27	3	image	congruent	l	1	l	1
orangutan	Padana	f	parent	17	image_first	1	3	28	3	image	incongruent	r	0	l	1
orangutan	Padana	f	parent	17	image_first	1	3	29	3	image	congruent	l	0	r	0
orangutan	Padana	f	parent	17	image_first	1	3	30	3	image	congruent	r	0	l	0
orangutan	Padana	f	parent	17	image_first	1	3	31	3	image	incongruent	l	0	r	1
orangutan	Padana	f	parent	17	image_first	1	3	32	3	image	incongruent	r	0	l	1
orangutan	Padana	f	parent	17	image_first	1	3	33	3	image	congruent	r	0	l	0
orangutan	Padana	f	parent	17	image_first	1	3	34	3	image	incongruent	r	0	l	1
orangutan	Padana	f	parent	17	image_first	1	3	35	3	image	incongruent	l	1	l	0
orangutan	Padana	f	parent	17	image_first	1	3	36	3	image	congruent	l	0	r	0
orangutan	Padana	f	parent	17	image_first	1	4	37	4	image	congruent	l	1	l	1
orangutan	Padana	f	parent	17	image_first	1	4	38	4	image	incongruent	r	1	r	0
orangutan	Padana	f	parent	17	image_first	1	4	39	4	image	incongruent	l	0	r	1
orangutan	Padana	f	parent	17	image_first	1	4	40	4	image	congruent	r	1	r	1
orangutan	Padana	f	parent	17	image_first	1	4	41	4	image	incongruent	l	1	l	0
orangutan	Padana	f	parent	17	image_first	1	4	42	4	image	congruent	l	0	r	0
orangutan	Padana	f	parent	17	image_first	1	4	43	4	image	incongruent	r	1	r	0
orangutan	Padana	f	parent	17	image_first	1	4	44	4	image	congruent	r	0	l	0
orangutan	Padana	f	parent	17	image_first	1	4	45	4	image	congruent	l	0	r	0
orangutan	Padana	f	parent	17	image_first	1	4	46	4	image	congruent	r	1	r	1
orangutan	Padana	f	parent	17	image_first	1	4	47	4	image	incongruent	r	0	l	1
orangutan	Padana	f	parent	17	image_first	1	4	48	4	image	incongruent	l	1	l	0
orangutan	Padana	f	parent	17	image_first	2	5	49	1	mirror	incongruent	l	0	r	1
orangutan	Padana	f	parent	17	image_first	2	5	50	1	mirror	incongruent	r	0	l	1
orangutan	Padana	f	parent	17	image_first	2	5	51	1	mirror	congruent	r	1	r	1
orangutan	Padana	f	parent	17	image_first	2	5	52	1	mirror	congruent	l	1	l	1
orangutan	Padana	f	parent	17	image_first	2	5	53	1	mirror	congruent	r	1	r	1
orangutan	Padana	f	parent	17	image_first	2	5	54	1	mirror	incongruent	l	0	r	1
orangutan	Padana	f	parent	17	image_first	2	5	55	1	mirror	incongruent	r	0	l	1
orangutan	Padana	f	parent	17	image_first	2	5	56	1	mirror	congruent	l	0	r	0
orangutan	Padana	f	parent	17	image_first	2	5	57	1	mirror	congruent	l	1	l	1
orangutan	Padana	f	parent	17	image_first	2	5	58	1	mirror	congruent	r	1	r	1
orangutan	Padana	f	parent	17	image_first	2	5	59	1	mirror	incongruent	r	0	l	1
orangutan	Padana	f	parent	17	image_first	2	5	60	1	mirror	incongruent	l	0	r	1
orangutan	Padana	f	parent	17	image_first	2	6	61	2	mirror	incongruent	r	0	l	1
orangutan	Padana	f	parent	17	image_first	2	6	62	2	mirror	incongruent	l	0	r	1
orangutan	Padana	f	parent	17	image_first	2	6	63	2	mirror	congruent	r	1	r	1
orangutan	Padana	f	parent	17	image_first	2	6	64	2	mirror	congruent	l	1	l	1
orangutan	Padana	f	parent	17	image_first	2	6	65	2	mirror	congruent	r	1	r	1
orangutan	Padana	f	parent	17	image_first	2	6	66	2	mirror	incongruent	r	0	l	1
orangutan	Padana	f	parent	17	image_first	2	6	67	2	mirror	incongruent	l	0	r	1
orangutan	Padana	f	parent	17	image_first	2	6	68	2	mirror	congruent	l	1	l	1
orangutan	Padana	f	parent	17	image_first	2	6	69	2	mirror	congruent	r	1	r	1
orangutan	Padana	f	parent	17	image_first	2	6	70	2	mirror	incongruent	l	0	r	1
orangutan	Padana	f	parent	17	image_first	2	6	71	2	mirror	incongruent	r	0	l	1
orangutan	Padana	f	parent	17	image_first	2	6	72	2	mirror	congruent	l	0	r	0
orangutan	Padana	f	parent	17	image_first	2	7	73	3	mirror	incongruent	l	0	r	1
orangutan	Padana	f	parent	17	image_first	2	7	74	3	mirror	congruent	r	1	r	1
orangutan	Padana	f	parent	17	image_first	2	7	75	3	mirror	congruent	l	1	l	1
orangutan	Padana	f	parent	17	image_first	2	7	76	3	mirror	incongruent	r	1	r	0
orangutan	Padana	f	parent	17	image_first	2	7	77	3	mirror	congruent	r	1	r	1
orangutan	Padana	f	parent	17	image_first	2	7	78	3	mirror	congruent	l	1	l	1
orangutan	Padana	f	parent	17	image_first	2	7	79	3	mirror	incongruent	r	0	l	1
orangutan	Padana	f	parent	17	image_first	2	7	80	3	mirror	incongruent	l	0	r	1
orangutan	Padana	f	parent	17	image_first	2	7	81	3	mirror	congruent	r	1	r	1
orangutan	Padana	f	parent	17	image_first	2	7	82	3	mirror	incongruent	r	0	l	1
orangutan	Padana	f	parent	17	image_first	2	7	83	3	mirror	incongruent	l	0	r	1
orangutan	Padana	f	parent	17	image_first	2	7	84	3	mirror	congruent	l	1	l	1
orangutan	Padana	f	parent	17	image_first	2	8	85	4	mirror	congruent	r	0	l	0
orangutan	Padana	f	parent	17	image_first	2	8	86	4	mirror	congruent	l	1	l	1
orangutan	Padana	f	parent	17	image_first	2	8	87	4	mirror	incongruent	l	0	r	1
orangutan	Padana	f	parent	17	image_first	2	8	88	4	mirror	incongruent	r	0	l	1
orangutan	Padana	f	parent	17	image_first	2	8	89	4	mirror	congruent	r	1	r	1
orangutan	Padana	f	parent	17	image_first	2	8	90	4	mirror	incongruent	l	1	l	0
orangutan	Padana	f	parent	17	image_first	2	8	91	4	mirror	incongruent	r	0	l	1
orangutan	Padana	f	parent	17	image_first	2	8	92	4	mirror	congruent	l	1	l	1
orangutan	Padana	f	parent	17	image_first	2	8	93	4	mirror	incongruent	r	0	l	1
orangutan	Padana	f	parent	17	image_first	2	8	94	4	mirror	incongruent	l	0	r	1
orangutan	Padana	f	parent	17	image_first	2	8	95	4	mirror	congruent	l	1	l	1
orangutan	Padana	f	parent	17	image_first	2	8	96	4	mirror	congruent	r	1	r	1
orangutan	Pini	f	parent	27	mirror_first	1	1	1	1	mirror	congruent	r	1	r	1
orangutan	Pini	f	parent	27	mirror_first	1	1	2	1	mirror	incongruent	l	0	r	1
orangutan	Pini	f	parent	27	mirror_first	1	1	3	1	mirror	congruent	l	1	l	1
orangutan	Pini	f	parent	27	mirror_first	1	1	4	1	mirror	incongruent	r	1	r	0
orangutan	Pini	f	parent	27	mirror_first	1	1	5	1	mirror	incongruent	l	0	r	1
orangutan	Pini	f	parent	27	mirror_first	1	1	6	1	mirror	congruent	r	1	r	1
orangutan	Pini	f	parent	27	mirror_first	1	1	7	1	mirror	incongruent	r	0	l	1
orangutan	Pini	f	parent	27	mirror_first	1	1	8	1	mirror	congruent	l	1	l	1
orangutan	Pini	f	parent	27	mirror_first	1	1	9	1	mirror	incongruent	r	1	r	0
orangutan	Pini	f	parent	27	mirror_first	1	1	10	1	mirror	congruent	l	1	l	1
orangutan	Pini	f	parent	27	mirror_first	1	1	11	1	mirror	congruent	r	1	r	1
orangutan	Pini	f	parent	27	mirror_first	1	1	12	1	mirror	incongruent	l	0	r	1
orangutan	Pini	f	parent	27	mirror_first	2	5	13	1	image	incongruent	l	0	r	1
orangutan	Pini	f	parent	27	mirror_first	2	5	14	1	image	congruent	r	1	r	1
orangutan	Pini	f	parent	27	mirror_first	2	5	15	1	image	congruent	l	0	r	0
orangutan	Pini	f	parent	27	mirror_first	2	5	16	1	image	incongruent	r	1	r	0
orangutan	Pini	f	parent	27	mirror_first	2	5	17	1	image	congruent	l	1	l	1
orangutan	Pini	f	parent	27	mirror_first	2	5	18	1	image	congruent	r	0	l	0
orangutan	Pini	f	parent	27	mirror_first	2	5	19	1	image	incongruent	l	0	r	1
orangutan	Pini	f	parent	27	mirror_first	2	5	20	1	image	incongruent	l	0	r	1
orangutan	Pini	f	parent	27	mirror_first	2	5	21	1	image	congruent	l	0	r	0
orangutan	Pini	f	parent	27	mirror_first	2	5	22	1	image	congruent	r	1	r	1
orangutan	Pini	f	parent	27	mirror_first	2	5	23	1	image	incongruent	r	1	r	0
orangutan	Pini	f	parent	27	mirror_first	2	5	24	1	image	incongruent	r	1	r	0
orangutan	Pini	f	parent	27	mirror_first	1	2	25	2	mirror	congruent	l	1	l	1
orangutan	Pini	f	parent	27	mirror_first	1	2	26	2	mirror	incongruent	l	0	r	1
orangutan	Pini	f	parent	27	mirror_first	1	2	27	2	mirror	incongruent	r	0	l	1
orangutan	Pini	f	parent	27	mirror_first	1	2	28	2	mirror	congruent	r	1	r	1
orangutan	Pini	f	parent	27	mirror_first	1	2	29	2	mirror	congruent	l	1	l	1
orangutan	Pini	f	parent	27	mirror_first	1	2	30	2	mirror	congruent	r	1	r	1
orangutan	Pini	f	parent	27	mirror_first	1	2	31	2	mirror	incongruent	r	0	l	1
orangutan	Pini	f	parent	27	mirror_first	1	2	32	2	mirror	incongruent	l	0	r	1
orangutan	Pini	f	parent	27	mirror_first	1	2	33	2	mirror	incongruent	r	0	l	1
orangutan	Pini	f	parent	27	mirror_first	1	2	34	2	mirror	congruent	l	1	l	1
orangutan	Pini	f	parent	27	mirror_first	1	2	35	2	mirror	congruent	r	1	r	1
orangutan	Pini	f	parent	27	mirror_first	1	2	36	2	mirror	incongruent	l	0	r	1
orangutan	Pini	f	parent	27	mirror_first	1	3	37	3	mirror	congruent	r	1	r	1
orangutan	Pini	f	parent	27	mirror_first	1	3	38	3	mirror	congruent	l	1	l	1
orangutan	Pini	f	parent	27	mirror_first	1	3	39	3	mirror	incongruent	r	0	l	1
orangutan	Pini	f	parent	27	mirror_first	1	3	40	3	mirror	incongruent	l	0	r	1
orangutan	Pini	f	parent	27	mirror_first	1	3	41	3	mirror	congruent	r	1	r	1
orangutan	Pini	f	parent	27	mirror_first	1	3	42	3	mirror	incongruent	r	0	l	1
orangutan	Pini	f	parent	27	mirror_first	1	3	43	3	mirror	incongruent	l	0	r	1
orangutan	Pini	f	parent	27	mirror_first	1	3	44	3	mirror	congruent	l	1	l	1
orangutan	Pini	f	parent	27	mirror_first	1	3	45	3	mirror	congruent	r	1	r	1
orangutan	Pini	f	parent	27	mirror_first	1	3	46	3	mirror	incongruent	r	0	l	1
orangutan	Pini	f	parent	27	mirror_first	1	3	47	3	mirror	incongruent	l	1	l	0
orangutan	Pini	f	parent	27	mirror_first	1	3	48	3	mirror	congruent	l	1	l	1
orangutan	Pini	f	parent	27	mirror_first	1	4	49	4	mirror	congruent	r	1	r	1
orangutan	Pini	f	parent	27	mirror_first	1	4	50	4	mirror	congruent	l	1	l	1
orangutan	Pini	f	parent	27	mirror_first	1	4	51	4	mirror	incongruent	r	0	l	1
orangutan	Pini	f	parent	27	mirror_first	1	4	52	4	mirror	incongruent	l	0	r	1
orangutan	Pini	f	parent	27	mirror_first	1	4	53	4	mirror	congruent	l	1	l	1
orangutan	Pini	f	parent	27	mirror_first	1	4	54	4	mirror	incongruent	l	0	r	1
orangutan	Pini	f	parent	27	mirror_first	1	4	55	4	mirror	incongruent	r	0	l	1
orangutan	Pini	f	parent	27	mirror_first	1	4	56	4	mirror	congruent	r	1	r	1
orangutan	Pini	f	parent	27	mirror_first	1	4	57	4	mirror	congruent	r	1	r	1
orangutan	Pini	f	parent	27	mirror_first	1	4	58	4	mirror	congruent	l	1	l	1
orangutan	Pini	f	parent	27	mirror_first	1	4	59	4	mirror	incongruent	l	0	r	1
orangutan	Pini	f	parent	27	mirror_first	1	4	60	4	mirror	incongruent	r	0	l	1
orangutan	Pini	f	parent	27	mirror_first	2	6	61	2	image	incongruent	l	0	r	1
orangutan	Pini	f	parent	27	mirror_first	2	6	62	2	image	congruent	r	0	l	0
orangutan	Pini	f	parent	27	mirror_first	2	6	63	2	image	congruent	l	0	r	0
orangutan	Pini	f	parent	27	mirror_first	2	6	64	2	image	incongruent	r	0	l	1
orangutan	Pini	f	parent	27	mirror_first	2	6	65	2	image	congruent	l	1	l	1
orangutan	Pini	f	parent	27	mirror_first	2	6	66	2	image	congruent	r	0	l	0
orangutan	Pini	f	parent	27	mirror_first	2	6	67	2	image	incongruent	r	1	r	0
orangutan	Pini	f	parent	27	mirror_first	2	6	68	2	image	incongruent	l	1	l	0
orangutan	Pini	f	parent	27	mirror_first	2	6	69	2	image	incongruent	l	1	l	0
orangutan	Pini	f	parent	27	mirror_first	2	6	70	2	image	incongruent	r	0	l	1
orangutan	Pini	f	parent	27	mirror_first	2	6	71	2	image	congruent	r	0	l	0
orangutan	Pini	f	parent	27	mirror_first	2	6	72	2	image	congruent	l	1	l	1
orangutan	Pini	f	parent	27	mirror_first	2	7	73	3	image	congruent	l	0	r	0
orangutan	Pini	f	parent	27	mirror_first	2	7	74	3	image	incongruent	l	1	l	0
orangutan	Pini	f	parent	27	mirror_first	2	7	75	3	image	incongruent	r	1	r	0
orangutan	Pini	f	parent	27	mirror_first	2	7	76	3	image	congruent	r	0	l	0
orangutan	Pini	f	parent	27	mirror_first	2	7	77	3	image	incongruent	r	0	l	1
orangutan	Pini	f	parent	27	mirror_first	2	7	78	3	image	congruent	l	1	l	1
orangutan	Pini	f	parent	27	mirror_first	2	7	79	3	image	congruent	r	0	l	0
orangutan	Pini	f	parent	27	mirror_first	2	7	80	3	image	incongruent	l	1	l	0
orangutan	Pini	f	parent	27	mirror_first	2	7	81	3	image	incongruent	l	1	l	0
orangutan	Pini	f	parent	27	mirror_first	2	7	82	3	image	congruent	l	1	l	1
orangutan	Pini	f	parent	27	mirror_first	2	7	83	3	image	congruent	r	0	l	0
orangutan	Pini	f	parent	27	mirror_first	2	7	84	3	image	incongruent	r	0	l	1
orangutan	Pini	f	parent	27	mirror_first	2	8	85	4	image	incongruent	l	1	l	0
orangutan	Pini	f	parent	27	mirror_first	2	8	86	4	image	incongruent	r	1	r	0
orangutan	Pini	f	parent	27	mirror_first	2	8	87	4	image	congruent	l	1	l	1
orangutan	Pini	f	parent	27	mirror_first	2	8	88	4	image	congruent	r	0	l	0
orangutan	Pini	f	parent	27	mirror_first	2	8	89	4	image	incongruent	l	1	l	0
orangutan	Pini	f	parent	27	mirror_first	2	8	90	4	image	congruent	l	1	l	1
orangutan	Pini	f	parent	27	mirror_first	2	8	91	4	image	incongruent	r	0	l	1
orangutan	Pini	f	parent	27	mirror_first	2	8	92	4	image	congruent	r	1	r	1
orangutan	Pini	f	parent	27	mirror_first	2	8	93	4	image	incongruent	l	1	l	0
orangutan	Pini	f	parent	27	mirror_first	2	8	94	4	image	congruent	l	1	l	1
orangutan	Pini	f	parent	27	mirror_first	2	8	95	4	image	incongruent	r	1	r	0
orangutan	Pini	f	parent	27	mirror_first	2	8	96	4	image	congruent	r	0	l	0
orangutan	Raja	f	parent	11	image_first	1	1	1	1	image	congruent	r	1	r	1
orangutan	Raja	f	parent	11	image_first	1	1	2	1	image	incongruent	r	0	l	1
orangutan	Raja	f	parent	11	image_first	1	1	3	1	image	incongruent	l	0	r	1
orangutan	Raja	f	parent	11	image_first	1	1	4	1	image	congruent	l	1	l	1
orangutan	Raja	f	parent	11	image_first	1	1	5	1	image	incongruent	r	0	l	1
orangutan	Raja	f	parent	11	image_first	1	1	6	1	image	congruent	l	1	l	1
orangutan	Raja	f	parent	11	image_first	1	1	7	1	image	incongruent	l	1	l	0
orangutan	Raja	f	parent	11	image_first	1	1	8	1	image	congruent	r	0	l	0
orangutan	Raja	f	parent	11	image_first	1	1	9	1	image	incongruent	r	1	r	0
orangutan	Raja	f	parent	11	image_first	1	1	10	1	image	incongruent	l	0	r	1
orangutan	Raja	f	parent	11	image_first	1	1	11	1	image	congruent	l	1	l	1
orangutan	Raja	f	parent	11	image_first	1	1	12	1	image	congruent	r	0	l	0
orangutan	Raja	f	parent	11	image_first	1	2	13	2	image	congruent	l	1	l	1
orangutan	Raja	f	parent	11	image_first	1	2	14	2	image	incongruent	l	1	l	0
orangutan	Raja	f	parent	11	image_first	1	2	15	2	image	incongruent	r	0	l	1
orangutan	Raja	f	parent	11	image_first	1	2	16	2	image	congruent	r	0	l	0
orangutan	Raja	f	parent	11	image_first	1	2	17	2	image	incongruent	r	1	r	0
orangutan	Raja	f	parent	11	image_first	1	2	18	2	image	congruent	r	0	l	0
orangutan	Raja	f	parent	11	image_first	1	2	19	2	image	congruent	l	1	l	1
orangutan	Raja	f	parent	11	image_first	1	2	20	2	image	incongruent	l	1	l	0
orangutan	Raja	f	parent	11	image_first	1	2	21	2	image	congruent	l	1	l	1
orangutan	Raja	f	parent	11	image_first	1	2	22	2	image	congruent	r	0	l	0
orangutan	Raja	f	parent	11	image_first	1	2	23	2	image	incongruent	l	0	r	1
orangutan	Raja	f	parent	11	image_first	1	2	24	2	image	incongruent	r	1	r	0
orangutan	Raja	f	parent	11	image_first	1	3	25	3	image	incongruent	l	1	l	0
orangutan	Raja	f	parent	11	image_first	1	3	26	3	image	congruent	l	0	r	0
orangutan	Raja	f	parent	11	image_first	1	3	27	3	image	congruent	r	0	l	0
orangutan	Raja	f	parent	11	image_first	1	3	28	3	image	incongruent	r	1	r	0
orangutan	Raja	f	parent	11	image_first	1	3	29	3	image	congruent	l	0	r	0
orangutan	Raja	f	parent	11	image_first	1	3	30	3	image	congruent	r	0	l	0
orangutan	Raja	f	parent	11	image_first	1	3	31	3	image	incongruent	l	0	r	1
orangutan	Raja	f	parent	11	image_first	1	3	32	3	image	incongruent	r	1	r	0
orangutan	Raja	f	parent	11	image_first	1	3	33	3	image	congruent	l	1	l	1
orangutan	Raja	f	parent	11	image_first	1	3	34	3	image	congruent	r	0	l	0
orangutan	Raja	f	parent	11	image_first	1	3	35	3	image	incongruent	l	1	l	0
orangutan	Raja	f	parent	11	image_first	1	3	36	3	image	incongruent	r	0	l	1
orangutan	Raja	f	parent	11	image_first	1	4	37	4	image	incongruent	r	0	l	1
orangutan	Raja	f	parent	11	image_first	1	4	38	4	image	incongruent	l	1	l	0
orangutan	Raja	f	parent	11	image_first	1	4	39	4	image	congruent	l	1	l	1
orangutan	Raja	f	parent	11	image_first	1	4	40	4	image	congruent	r	0	l	0
orangutan	Raja	f	parent	11	image_first	1	4	41	4	image	congruent	l	1	l	1
orangutan	Raja	f	parent	11	image_first	1	4	42	4	image	incongruent	r	0	l	1
orangutan	Raja	f	parent	11	image_first	1	4	43	4	image	incongruent	l	1	l	0
orangutan	Raja	f	parent	11	image_first	1	4	44	4	image	congruent	r	0	l	0
orangutan	Raja	f	parent	11	image_first	1	4	45	4	image	congruent	r	0	l	0
orangutan	Raja	f	parent	11	image_first	1	4	46	4	image	congruent	l	1	l	1
orangutan	Raja	f	parent	11	image_first	1	4	47	4	image	incongruent	r	0	l	1
orangutan	Raja	f	parent	11	image_first	1	4	48	4	image	incongruent	l	1	l	0
orangutan	Raja	f	parent	11	image_first	2	5	49	1	mirror	congruent	l	1	l	1
orangutan	Raja	f	parent	11	image_first	2	5	50	1	mirror	incongruent	r	0	l	1
orangutan	Raja	f	parent	11	image_first	2	5	51	1	mirror	incongruent	l	1	l	0
orangutan	Raja	f	parent	11	image_first	2	5	52	1	mirror	congruent	r	0	l	0
orangutan	Raja	f	parent	11	image_first	2	5	53	1	mirror	incongruent	l	0	r	1
orangutan	Raja	f	parent	11	image_first	2	5	54	1	mirror	congruent	r	0	l	0
orangutan	Raja	f	parent	11	image_first	2	5	55	1	mirror	congruent	l	1	l	1
orangutan	Raja	f	parent	11	image_first	2	5	56	1	mirror	incongruent	r	0	l	1
orangutan	Raja	f	parent	11	image_first	2	5	57	1	mirror	incongruent	l	0	r	1
orangutan	Raja	f	parent	11	image_first	2	5	58	1	mirror	congruent	l	1	l	1
orangutan	Raja	f	parent	11	image_first	2	5	59	1	mirror	congruent	r	0	l	0
orangutan	Raja	f	parent	11	image_first	2	5	60	1	mirror	incongruent	r	0	l	1
orangutan	Raja	f	parent	11	image_first	2	6	61	2	mirror	incongruent	r	0	l	1
orangutan	Raja	f	parent	11	image_first	2	6	62	2	mirror	congruent	l	1	l	1
orangutan	Raja	f	parent	11	image_first	2	6	63	2	mirror	incongruent	l	1	l	0
orangutan	Raja	f	parent	11	image_first	2	6	64	2	mirror	congruent	r	0	l	0
orangutan	Raja	f	parent	11	image_first	2	6	65	2	mirror	congruent	r	1	r	1
orangutan	Raja	f	parent	11	image_first	2	6	66	2	mirror	incongruent	l	0	r	1
orangutan	Raja	f	parent	11	image_first	2	6	67	2	mirror	incongruent	r	0	l	1
orangutan	Raja	f	parent	11	image_first	2	6	68	2	mirror	congruent	l	1	l	1
orangutan	Raja	f	parent	11	image_first	2	6	69	2	mirror	congruent	l	0	r	0
orangutan	Raja	f	parent	11	image_first	2	6	70	2	mirror	congruent	r	1	r	1
orangutan	Raja	f	parent	11	image_first	2	6	71	2	mirror	incongruent	l	0	r	1
orangutan	Raja	f	parent	11	image_first	2	6	72	2	mirror	incongruent	r	0	l	1
orangutan	Raja	f	parent	11	image_first	2	7	73	3	mirror	congruent	r	0	l	0
orangutan	Raja	f	parent	11	image_first	2	7	74	3	mirror	incongruent	l	1	l	0
orangutan	Raja	f	parent	11	image_first	2	7	75	3	mirror	incongruent	r	1	r	0
orangutan	Raja	f	parent	11	image_first	2	7	76	3	mirror	congruent	l	1	l	1
orangutan	Raja	f	parent	11	image_first	2	7	77	3	mirror	incongruent	r	0	l	1
orangutan	Raja	f	parent	11	image_first	2	7	78	3	mirror	congruent	l	1	l	1
orangutan	Raja	f	parent	11	image_first	2	7	79	3	mirror	incongruent	l	1	l	0
orangutan	Raja	f	parent	11	image_first	2	7	80	3	mirror	congruent	r	0	l	0
orangutan	Raja	f	parent	11	image_first	2	7	81	3	mirror	congruent	r	1	r	1
orangutan	Raja	f	parent	11	image_first	2	7	82	3	mirror	incongruent	l	0	r	1
orangutan	Raja	f	parent	11	image_first	2	7	83	3	mirror	incongruent	r	0	l	1
orangutan	Raja	f	parent	11	image_first	2	7	84	3	mirror	congruent	l	1	l	1
orangutan	Raja	f	parent	11	image_first	2	8	85	4	mirror	congruent	r	0	l	0
orangutan	Raja	f	parent	11	image_first	2	8	86	4	mirror	congruent	l	1	l	1
orangutan	Raja	f	parent	11	image_first	2	8	87	4	mirror	incongruent	l	0	r	1
orangutan	Raja	f	parent	11	image_first	2	8	88	4	mirror	incongruent	r	0	l	1
orangutan	Raja	f	parent	11	image_first	2	8	89	4	mirror	congruent	r	1	r	1
orangutan	Raja	f	parent	11	image_first	2	8	90	4	mirror	incongruent	r	0	l	1
orangutan	Raja	f	parent	11	image_first	2	8	91	4	mirror	congruent	l	1	l	1
orangutan	Raja	f	parent	11	image_first	2	8	92	4	mirror	incongruent	l	1	l	0
orangutan	Raja	f	parent	11	image_first	2	8	93	4	mirror	incongruent	r	0	l	1
orangutan	Raja	f	parent	11	image_first	2	8	94	4	mirror	incongruent	l	0	r	1
orangutan	Raja	f	parent	11	image_first	2	8	95	4	mirror	congruent	r	1	r	1
orangutan	Raja	f	parent	11	image_first	2	8	96	4	mirror	congruent	l	0	r	0
chimpanzee	Sandra	f	parent	22	mirror_first	1	1	2	1	mirror	incongruent	l	0	r	1
chimpanzee	Sandra	f	parent	22	mirror_first	1	1	3	1	mirror	incongruent	r	0	l	1
chimpanzee	Sandra	f	parent	22	mirror_first	1	1	4	1	mirror	congruent	l	0	r	0
chimpanzee	Sandra	f	parent	22	mirror_first	1	1	5	1	mirror	congruent	l	1	l	1
chimpanzee	Sandra	f	parent	22	mirror_first	1	1	6	1	mirror	congruent	r	1	r	1
chimpanzee	Sandra	f	parent	22	mirror_first	1	1	7	1	mirror	incongruent	l	1	l	0
chimpanzee	Sandra	f	parent	22	mirror_first	1	1	8	1	mirror	incongruent	r	1	r	0
chimpanzee	Sandra	f	parent	22	mirror_first	1	1	9	1	mirror	incongruent	r	0	l	1
chimpanzee	Sandra	f	parent	22	mirror_first	1	1	10	1	mirror	congruent	l	1	l	1
chimpanzee	Sandra	f	parent	22	mirror_first	1	1	11	1	mirror	incongruent	l	0	r	1
chimpanzee	Sandra	f	parent	22	mirror_first	1	1	12	1	mirror	congruent	r	1	r	1
chimpanzee	Sandra	f	parent	22	mirror_first	1	2	13	2	mirror	congruent	l	1	l	1
chimpanzee	Sandra	f	parent	22	mirror_first	1	2	14	2	mirror	congruent	r	1	r	1
chimpanzee	Sandra	f	parent	22	mirror_first	1	2	15	2	mirror	incongruent	l	1	l	0
chimpanzee	Sandra	f	parent	22	mirror_first	1	2	16	2	mirror	incongruent	r	1	r	0
chimpanzee	Sandra	f	parent	22	mirror_first	1	2	17	2	mirror	incongruent	r	0	l	1
chimpanzee	Sandra	f	parent	22	mirror_first	1	2	18	2	mirror	congruent	r	0	l	0
chimpanzee	Sandra	f	parent	22	mirror_first	1	2	19	2	mirror	congruent	l	0	r	0
chimpanzee	Sandra	f	parent	22	mirror_first	1	2	20	2	mirror	incongruent	l	1	l	0
chimpanzee	Sandra	f	parent	22	mirror_first	1	2	21	2	mirror	congruent	r	1	r	1
chimpanzee	Sandra	f	parent	22	mirror_first	1	2	22	2	mirror	incongruent	r	0	l	1
chimpanzee	Sandra	f	parent	22	mirror_first	1	2	23	2	mirror	congruent	l	1	l	1
chimpanzee	Sandra	f	parent	22	mirror_first	1	2	24	2	mirror	incongruent	l	1	l	0
chimpanzee	Sandra	f	parent	22	mirror_first	1	3	25	3	mirror	congruent	r	1	r	1
chimpanzee	Sandra	f	parent	22	mirror_first	1	3	26	3	mirror	incongruent	l	1	l	0
chimpanzee	Sandra	f	parent	22	mirror_first	1	3	27	3	mirror	incongruent	r	1	r	0
chimpanzee	Sandra	f	parent	22	mirror_first	1	3	28	3	mirror	congruent	l	1	l	1
chimpanzee	Sandra	f	parent	22	mirror_first	1	3	29	3	mirror	incongruent	l	1	l	0
chimpanzee	Sandra	f	parent	22	mirror_first	1	3	30	3	mirror	congruent	r	1	r	1
chimpanzee	Sandra	f	parent	22	mirror_first	1	3	31	3	mirror	incongruent	r	0	l	1
chimpanzee	Sandra	f	parent	22	mirror_first	1	3	32	3	mirror	congruent	l	0	r	0
chimpanzee	Sandra	f	parent	22	mirror_first	1	3	33	3	mirror	congruent	l	0	r	0
chimpanzee	Sandra	f	parent	22	mirror_first	1	3	34	3	mirror	incongruent	l	1	l	0
chimpanzee	Sandra	f	parent	22	mirror_first	1	3	35	3	mirror	incongruent	r	1	r	0
chimpanzee	Sandra	f	parent	22	mirror_first	1	3	36	3	mirror	congruent	r	0	l	0
chimpanzee	Sandra	f	parent	22	mirror_first	1	4	37	4	mirror	incongruent	r	0	l	1
chimpanzee	Sandra	f	parent	22	mirror_first	1	4	38	4	mirror	congruent	l	0	r	0
chimpanzee	Sandra	f	parent	22	mirror_first	1	4	39	4	mirror	congruent	r	1	r	1
chimpanzee	Sandra	f	parent	22	mirror_first	1	4	40	4	mirror	incongruent	l	1	l	0
chimpanzee	Sandra	f	parent	22	mirror_first	1	4	41	4	mirror	congruent	r	1	r	1
chimpanzee	Sandra	f	parent	22	mirror_first	1	4	42	4	mirror	incongruent	l	1	l	0
chimpanzee	Sandra	f	parent	22	mirror_first	1	4	43	4	mirror	incongruent	r	1	r	0
chimpanzee	Sandra	f	parent	22	mirror_first	1	4	44	4	mirror	congruent	l	0	r	0
chimpanzee	Sandra	f	parent	22	mirror_first	1	4	45	4	mirror	congruent	r	0	l	0
chimpanzee	Sandra	f	parent	22	mirror_first	1	4	46	4	mirror	incongruent	l	1	l	0
chimpanzee	Sandra	f	parent	22	mirror_first	1	4	47	4	mirror	incongruent	r	1	r	0
chimpanzee	Sandra	f	parent	22	mirror_first	1	4	48	4	mirror	congruent	l	1	l	1
chimpanzee	Sandra	f	parent	22	mirror_first	2	5	49	1	image	congruent	r	0	l	0
chimpanzee	Sandra	f	parent	22	mirror_first	2	5	50	1	image	incongruent	r	1	r	0
chimpanzee	Sandra	f	parent	22	mirror_first	2	5	51	1	image	incongruent	l	1	l	0
chimpanzee	Sandra	f	parent	22	mirror_first	2	5	52	1	image	congruent	l	0	r	0
chimpanzee	Sandra	f	parent	22	mirror_first	2	5	53	1	image	incongruent	r	1	r	0
chimpanzee	Sandra	f	parent	22	mirror_first	2	5	54	1	image	incongruent	l	1	l	0
chimpanzee	Sandra	f	parent	22	mirror_first	2	5	55	1	image	congruent	r	1	r	1
chimpanzee	Sandra	f	parent	22	mirror_first	2	5	56	1	image	congruent	l	1	l	1
chimpanzee	Sandra	f	parent	22	mirror_first	2	5	57	1	image	incongruent	l	0	r	1
chimpanzee	Sandra	f	parent	22	mirror_first	2	5	58	1	image	incongruent	r	1	r	0
chimpanzee	Sandra	f	parent	22	mirror_first	2	5	59	1	image	congruent	l	1	l	1
chimpanzee	Sandra	f	parent	22	mirror_first	2	5	60	1	image	congruent	r	1	r	1
chimpanzee	Sandra	f	parent	22	mirror_first	2	6	61	2	image	congruent	r	1	r	1
chimpanzee	Sandra	f	parent	22	mirror_first	2	6	62	2	image	incongruent	r	0	l	1
chimpanzee	Sandra	f	parent	22	mirror_first	2	6	63	2	image	congruent	l	1	l	1
chimpanzee	Sandra	f	parent	22	mirror_first	2	6	64	2	image	incongruent	l	0	r	1
chimpanzee	Sandra	f	parent	22	mirror_first	2	6	65	2	image	congruent	l	0	r	0
chimpanzee	Sandra	f	parent	22	mirror_first	2	6	66	2	image	incongruent	l	0	r	1
chimpanzee	Sandra	f	parent	22	mirror_first	2	6	67	2	image	incongruent	r	1	r	0
chimpanzee	Sandra	f	parent	22	mirror_first	2	6	68	2	image	congruent	r	0	l	0
chimpanzee	Sandra	f	parent	22	mirror_first	2	6	69	2	image	incongruent	l	1	l	0
chimpanzee	Sandra	f	parent	22	mirror_first	2	6	70	2	image	incongruent	r	1	r	0
chimpanzee	Sandra	f	parent	22	mirror_first	2	6	71	2	image	congruent	l	1	l	1
chimpanzee	Sandra	f	parent	22	mirror_first	2	6	72	2	image	congruent	r	1	r	1
chimpanzee	Sandra	f	parent	22	mirror_first	2	7	73	3	image	congruent	r	1	r	1
chimpanzee	Sandra	f	parent	22	mirror_first	2	7	74	3	image	incongruent	r	0	l	1
chimpanzee	Sandra	f	parent	22	mirror_first	2	7	75	3	image	incongruent	l	1	l	0
chimpanzee	Sandra	f	parent	22	mirror_first	2	7	76	3	image	congruent	l	0	r	0
chimpanzee	Sandra	f	parent	22	mirror_first	2	7	77	3	image	incongruent	r	0	l	1
chimpanzee	Sandra	f	parent	22	mirror_first	2	7	78	3	image	congruent	l	0	r	0
chimpanzee	Sandra	f	parent	22	mirror_first	2	7	79	3	image	incongruent	l	0	r	1
chimpanzee	Sandra	f	parent	22	mirror_first	2	7	80	3	image	congruent	r	0	l	0
chimpanzee	Sandra	f	parent	22	mirror_first	2	7	81	3	image	incongruent	r	1	r	0
chimpanzee	Sandra	f	parent	22	mirror_first	2	7	82	3	image	congruent	r	0	l	0
chimpanzee	Sandra	f	parent	22	mirror_first	2	7	83	3	image	incongruent	l	1	l	0
chimpanzee	Sandra	f	parent	22	mirror_first	2	7	84	3	image	congruent	l	0	r	0
chimpanzee	Sandra	f	parent	22	mirror_first	2	8	85	4	image	incongruent	l	0	r	1
chimpanzee	Sandra	f	parent	22	mirror_first	2	8	86	4	image	congruent	r	1	r	1
chimpanzee	Sandra	f	parent	22	mirror_first	2	8	87	4	image	congruent	l	1	l	1
chimpanzee	Sandra	f	parent	22	mirror_first	2	8	88	4	image	incongruent	r	1	r	0
chimpanzee	Sandra	f	parent	22	mirror_first	2	8	89	4	image	congruent	l	1	l	1
chimpanzee	Sandra	f	parent	22	mirror_first	2	8	90	4	image	incongruent	r	1	r	0
chimpanzee	Sandra	f	parent	22	mirror_first	2	8	91	4	image	congruent	r	0	l	0
chimpanzee	Sandra	f	parent	22	mirror_first	2	8	92	4	image	incongruent	l	1	l	0
chimpanzee	Sandra	f	parent	22	mirror_first	2	8	93	4	image	incongruent	l	1	l	0
chimpanzee	Sandra	f	parent	22	mirror_first	2	8	94	4	image	congruent	l	1	l	1
chimpanzee	Sandra	f	parent	22	mirror_first	2	8	95	4	image	incongruent	r	1	r	0
chimpanzee	Sandra	f	parent	22	mirror_first	2	8	96	4	image	congruent	r	0	l	0
chimpanzee	Sandra	f	parent	22	mirror_first	1	1	1	1	mirror	congruent	r	0	l	0
bonobo	Yasa	f	parent	17	mirror_first	1	1	2	1	mirror	congruent	r	0	l	0
bonobo	Yasa	f	parent	17	mirror_first	1	1	3	1	mirror	congruent	l	1	l	1
bonobo	Yasa	f	parent	17	mirror_first	1	1	4	1	mirror	incongruent	r	0	l	1
bonobo	Yasa	f	parent	17	mirror_first	1	1	5	1	mirror	incongruent	r	0	l	1
bonobo	Yasa	f	parent	17	mirror_first	1	1	6	1	mirror	congruent	r	1	r	1
bonobo	Yasa	f	parent	17	mirror_first	1	1	7	1	mirror	incongruent	l	1	l	0
bonobo	Yasa	f	parent	17	mirror_first	1	1	8	1	mirror	congruent	l	0	r	0
bonobo	Yasa	f	parent	17	mirror_first	1	1	9	1	mirror	incongruent	l	1	l	0
bonobo	Yasa	f	parent	17	mirror_first	1	1	10	1	mirror	congruent	r	1	r	1
bonobo	Yasa	f	parent	17	mirror_first	1	1	11	1	mirror	congruent	l	1	l	1
bonobo	Yasa	f	parent	17	mirror_first	1	1	12	1	mirror	incongruent	r	1	r	0
bonobo	Yasa	f	parent	17	mirror_first	1	2	13	2	mirror	incongruent	l	0	r	1
bonobo	Yasa	f	parent	17	mirror_first	1	2	14	2	mirror	congruent	l	1	l	1
bonobo	Yasa	f	parent	17	mirror_first	1	2	15	2	mirror	incongruent	r	0	l	1
bonobo	Yasa	f	parent	17	mirror_first	1	2	16	2	mirror	congruent	r	0	l	0
bonobo	Yasa	f	parent	17	mirror_first	1	2	17	2	mirror	congruent	l	1	l	1
bonobo	Yasa	f	parent	17	mirror_first	1	2	18	2	mirror	incongruent	r	1	r	0
bonobo	Yasa	f	parent	17	mirror_first	1	2	19	2	mirror	congruent	r	0	l	0
bonobo	Yasa	f	parent	17	mirror_first	1	2	20	2	mirror	incongruent	l	1	l	0
bonobo	Yasa	f	parent	17	mirror_first	1	2	21	2	mirror	congruent	l	1	l	1
bonobo	Yasa	f	parent	17	mirror_first	1	2	22	2	mirror	congruent	r	1	r	1
bonobo	Yasa	f	parent	17	mirror_first	1	2	23	2	mirror	incongruent	r	0	l	1
bonobo	Yasa	f	parent	17	mirror_first	1	2	24	2	mirror	incongruent	l	1	l	0
bonobo	Yasa	f	parent	17	mirror_first	1	3	25	3	mirror	congruent	l	1	l	1
bonobo	Yasa	f	parent	17	mirror_first	1	3	26	3	mirror	incongruent	r	1	r	0
bonobo	Yasa	f	parent	17	mirror_first	1	3	27	3	mirror	congruent	r	0	l	0
bonobo	Yasa	f	parent	17	mirror_first	1	3	28	3	mirror	incongruent	l	1	l	0
bonobo	Yasa	f	parent	17	mirror_first	1	3	29	3	mirror	congruent	r	0	l	0
bonobo	Yasa	f	parent	17	mirror_first	1	3	30	3	mirror	incongruent	l	1	l	0
bonobo	Yasa	f	parent	17	mirror_first	1	3	31	3	mirror	incongruent	r	1	r	0
bonobo	Yasa	f	parent	17	mirror_first	1	3	32	3	mirror	congruent	l	1	l	1
bonobo	Yasa	f	parent	17	mirror_first	1	3	33	3	mirror	incongruent	l	0	r	1
bonobo	Yasa	f	parent	17	mirror_first	1	3	34	3	mirror	congruent	l	1	l	1
bonobo	Yasa	f	parent	17	mirror_first	1	3	35	3	mirror	congruent	r	1	r	1
bonobo	Yasa	f	parent	17	mirror_first	1	3	36	3	mirror	incongruent	r	0	l	1
bonobo	Yasa	f	parent	17	mirror_first	1	4	37	4	mirror	congruent	r	1	r	1
bonobo	Yasa	f	parent	17	mirror_first	1	4	38	4	mirror	incongruent	l	1	l	0
bonobo	Yasa	f	parent	17	mirror_first	1	4	39	4	mirror	congruent	l	1	l	1
bonobo	Yasa	f	parent	17	mirror_first	1	4	40	4	mirror	incongruent	r	1	r	0
bonobo	Yasa	f	parent	17	mirror_first	1	4	41	4	mirror	incongruent	l	1	l	0
bonobo	Yasa	f	parent	17	mirror_first	1	4	42	4	mirror	congruent	l	1	l	1
bonobo	Yasa	f	parent	17	mirror_first	1	4	43	4	mirror	incongruent	r	0	l	1
bonobo	Yasa	f	parent	17	mirror_first	1	4	44	4	mirror	congruent	r	0	l	0
bonobo	Yasa	f	parent	17	mirror_first	1	4	45	4	mirror	congruent	r	1	r	1
bonobo	Yasa	f	parent	17	mirror_first	1	4	46	4	mirror	incongruent	l	1	l	0
bonobo	Yasa	f	parent	17	mirror_first	1	4	47	4	mirror	congruent	l	1	l	1
bonobo	Yasa	f	parent	17	mirror_first	1	4	48	4	mirror	incongruent	r	0	l	1
bonobo	Yasa	f	parent	17	mirror_first	2	5	49	1	image	congruent	l	1	l	1
bonobo	Yasa	f	parent	17	mirror_first	2	5	50	1	image	incongruent	r	1	r	0
bonobo	Yasa	f	parent	17	mirror_first	2	5	51	1	image	congruent	r	0	l	0
bonobo	Yasa	f	parent	17	mirror_first	2	5	52	1	image	incongruent	l	1	l	0
bonobo	Yasa	f	parent	17	mirror_first	2	5	53	1	image	congruent	r	1	r	1
bonobo	Yasa	f	parent	17	mirror_first	2	5	54	1	image	incongruent	l	1	l	0
bonobo	Yasa	f	parent	17	mirror_first	2	5	55	1	image	congruent	l	1	l	1
bonobo	Yasa	f	parent	17	mirror_first	2	5	56	1	image	incongruent	r	0	l	1
bonobo	Yasa	f	parent	17	mirror_first	2	5	57	1	image	incongruent	r	0	l	1
bonobo	Yasa	f	parent	17	mirror_first	2	5	58	1	image	congruent	l	1	l	1
bonobo	Yasa	f	parent	17	mirror_first	2	5	59	1	image	congruent	r	0	l	0
bonobo	Yasa	f	parent	17	mirror_first	2	5	60	1	image	incongruent	l	0	r	1
bonobo	Yasa	f	parent	17	mirror_first	2	6	61	2	image	incongruent	r	0	l	1
bonobo	Yasa	f	parent	17	mirror_first	2	6	62	2	image	incongruent	l	1	l	0
bonobo	Yasa	f	parent	17	mirror_first	2	6	63	2	image	congruent	l	1	l	1
bonobo	Yasa	f	parent	17	mirror_first	2	6	64	2	image	congruent	r	0	l	0
bonobo	Yasa	f	parent	17	mirror_first	2	6	65	2	image	incongruent	l	1	l	0
bonobo	Yasa	f	parent	17	mirror_first	2	6	66	2	image	congruent	r	0	l	0
bonobo	Yasa	f	parent	17	mirror_first	2	6	67	2	image	congruent	l	1	l	1
bonobo	Yasa	f	parent	17	mirror_first	2	6	68	2	image	incongruent	r	1	r	0
bonobo	Yasa	f	parent	17	mirror_first	2	6	69	2	image	incongruent	r	0	l	1
bonobo	Yasa	f	parent	17	mirror_first	2	6	70	2	image	incongruent	l	1	l	0
bonobo	Yasa	f	parent	17	mirror_first	2	6	71	2	image	congruent	r	0	l	0
bonobo	Yasa	f	parent	17	mirror_first	2	6	72	2	image	congruent	l	1	l	1
bonobo	Yasa	f	parent	17	mirror_first	2	7	73	3	image	incongruent	l	1	l	0
bonobo	Yasa	f	parent	17	mirror_first	2	7	74	3	image	congruent	l	0	r	0
bonobo	Yasa	f	parent	17	mirror_first	2	7	75	3	image	incongruent	r	1	r	0
bonobo	Yasa	f	parent	17	mirror_first	2	7	76	3	image	congruent	r	0	l	0
bonobo	Yasa	f	parent	17	mirror_first	2	7	77	3	image	congruent	l	1	l	1
bonobo	Yasa	f	parent	17	mirror_first	2	7	78	3	image	congruent	r	1	r	1
bonobo	Yasa	f	parent	17	mirror_first	2	7	79	3	image	incongruent	r	0	l	1
bonobo	Yasa	f	parent	17	mirror_first	2	7	80	3	image	incongruent	l	0	r	1
bonobo	Yasa	f	parent	17	mirror_first	2	7	81	3	image	incongruent	r	0	l	1
bonobo	Yasa	f	parent	17	mirror_first	2	7	82	3	image	congruent	r	1	r	1
bonobo	Yasa	f	parent	17	mirror_first	2	7	83	3	image	congruent	l	1	l	1
bonobo	Yasa	f	parent	17	mirror_first	2	7	84	3	image	incongruent	l	0	r	1
bonobo	Yasa	f	parent	17	mirror_first	2	8	85	4	image	congruent	l	0	r	0
bonobo	Yasa	f	parent	17	mirror_first	2	8	86	4	image	incongruent	l	1	l	0
bonobo	Yasa	f	parent	17	mirror_first	2	8	87	4	image	incongruent	r	1	r	0
bonobo	Yasa	f	parent	17	mirror_first	2	8	88	4	image	congruent	r	0	l	0
bonobo	Yasa	f	parent	17	mirror_first	2	8	89	4	image	congruent	l	1	l	1
bonobo	Yasa	f	parent	17	mirror_first	2	8	90	4	image	congruent	r	1	r	1
bonobo	Yasa	f	parent	17	mirror_first	2	8	91	4	image	incongruent	r	0	l	1
bonobo	Yasa	f	parent	17	mirror_first	2	8	92	4	image	incongruent	l	1	l	0
bonobo	Yasa	f	parent	17	mirror_first	2	8	93	4	image	incongruent	l	1	l	0
bonobo	Yasa	f	parent	17	mirror_first	2	8	94	4	image	congruent	l	0	r	0
bonobo	Yasa	f	parent	17	mirror_first	2	8	95	4	image	incongruent	r	0	l	1
bonobo	Yasa	f	parent	17	mirror_first	2	8	96	4	image	congruent	r	0	l	0
bonobo	Yasa	f	parent	17	mirror_first	1	1	1	1	mirror	incongruent	l	0	r	1

## Sheet: Exp5
Species	Subject	Sex	Breeding	Age	Experience with mirror	Order	Order2	Pre-Experience	Session	Trial	Condition	correct_side	first_response	chosen_side
chimpanzee	Dorien	f	hand reared	34	naïve	Mirror_first	1	mirror	1	1	picture	r	1	r
chimpanzee	Dorien	f	hand reared	34	naïve	Mirror_first	1	mirror	1	2	picture	l	0	r
chimpanzee	Dorien	f	hand reared	34	naïve	Mirror_first	1	mirror	1	3	mirror	l	1	l
chimpanzee	Dorien	f	hand reared	34	naïve	Mirror_first	1	mirror	1	4	mirror	r	1	r
chimpanzee	Dorien	f	hand reared	34	naïve	Mirror_first	1	mirror	1	5	picture	r	1	r
chimpanzee	Dorien	f	hand reared	34	naïve	Mirror_first	1	mirror	1	6	mirror	r	1	r
chimpanzee	Dorien	f	hand reared	34	naïve	Mirror_first	1	mirror	1	7	picture	l	0	r
chimpanzee	Dorien	f	hand reared	34	naïve	Mirror_first	1	mirror	1	8	mirror	l	0	r
chimpanzee	Dorien	f	hand reared	34	naïve	Mirror_first	1	mirror	1	9	mirror	l	1	l
chimpanzee	Dorien	f	hand reared	34	naïve	Mirror_first	1	mirror	1	10	picture	r	0	l
chimpanzee	Dorien	f	hand reared	34	naïve	Mirror_first	1	mirror	1	11	mirror	r	0	l
chimpanzee	Dorien	f	hand reared	34	naïve	Mirror_first	1	mirror	1	12	picture	l	1	l
chimpanzee	Dorien	f	hand reared	34	naïve	Mirror_first	1	mirror	2	13	picture	l	1	l
chimpanzee	Dorien	f	hand reared	34	naïve	Mirror_first	1	mirror	2	14	mirror	l	0	r
chimpanzee	Dorien	f	hand reared	34	naïve	Mirror_first	1	mirror	2	15	mirror	r	1	r
chimpanzee	Dorien	f	hand reared	34	naïve	Mirror_first	1	mirror	2	16	picture	r	0	l
chimpanzee	Dorien	f	hand reared	34	naïve	Mirror_first	1	mirror	2	17	mirror	l	1	l
chimpanzee	Dorien	f	hand reared	34	naïve	Mirror_first	1	mirror	2	18	picture	r	1	r
chimpanzee	Dorien	f	hand reared	34	naïve	Mirror_first	1	mirror	2	19	mirror	r	1	r
chimpanzee	Dorien	f	hand reared	34	naïve	Mirror_first	1	mirror	2	20	picture	l	1	l
chimpanzee	Dorien	f	hand reared	34	naïve	Mirror_first	1	mirror	2	21	picture	r	1	r
chimpanzee	Dorien	f	hand reared	34	naïve	Mirror_first	1	mirror	2	22	picture	l	1	l
chimpanzee	Dorien	f	hand reared	34	naïve	Mirror_first	1	mirror	2	23	mirror	r	1	r
chimpanzee	Dorien	f	hand reared	34	naïve	Mirror_first	1	mirror	2	24	mirror	l	1	l
chimpanzee	Dorien	f	hand reared	34	naïve	Mirror_first	2	picture	3	25	mirror	l	1	l
chimpanzee	Dorien	f	hand reared	34	naïve	Mirror_first	2	picture	3	26	picture	r	1	r
chimpanzee	Dorien	f	hand reared	34	naïve	Mirror_first	2	picture	3	27	picture	l	1	l
chimpanzee	Dorien	f	hand reared	34	naïve	Mirror_first	2	picture	3	28	mirror	r	1	r
chimpanzee	Dorien	f	hand reared	34	naïve	Mirror_first	2	picture	3	29	mirror	l	1	l
chimpanzee	Dorien	f	hand reared	34	naïve	Mirror_first	2	picture	3	30	picture	r	1	r
chimpanzee	Dorien	f	hand reared	34	naïve	Mirror_first	2	picture	3	31	mirror	r	0	l
chimpanzee	Dorien	f	hand reared	34	naïve	Mirror_first	2	picture	3	32	picture	l	0	r
chimpanzee	Dorien	f	hand reared	34	naïve	Mirror_first	2	picture	3	33	mirror	l	1	l
chimpanzee	Dorien	f	hand reared	34	naïve	Mirror_first	2	picture	3	34	picture	l	0	r
chimpanzee	Dorien	f	hand reared	34	naïve	Mirror_first	2	picture	3	35	picture	r	0	l
chimpanzee	Dorien	f	hand reared	34	naïve	Mirror_first	2	picture	3	36	mirror	r	1	r
chimpanzee	Dorien	f	hand reared	34	naïve	Mirror_first	2	picture	4	37	picture	r	1	r
chimpanzee	Dorien	f	hand reared	34	naïve	Mirror_first	2	picture	4	38	mirror	l	1	l
chimpanzee	Dorien	f	hand reared	34	naïve	Mirror_first	2	picture	4	39	mirror	r	1	r
chimpanzee	Dorien	f	hand reared	34	naïve	Mirror_first	2	picture	4	40	picture	l	1	l
chimpanzee	Dorien	f	hand reared	34	naïve	Mirror_first	2	picture	4	41	picture	r	1	r
chimpanzee	Dorien	f	hand reared	34	naïve	Mirror_first	2	picture	4	42	picture	l	1	l
chimpanzee	Dorien	f	hand reared	34	naïve	Mirror_first	2	picture	4	43	mirror	l	0	r
chimpanzee	Dorien	f	hand reared	34	naïve	Mirror_first	2	picture	4	44	mirror	r	1	r
chimpanzee	Dorien	f	hand reared	34	naïve	Mirror_first	2	picture	4	45	picture	l	1	l
chimpanzee	Dorien	f	hand reared	34	naïve	Mirror_first	2	picture	4	46	mirror	l	0	r
chimpanzee	Dorien	f	hand reared	34	naïve	Mirror_first	2	picture	4	47	picture	r	1	r
chimpanzee	Dorien	f	hand reared	34	naïve	Mirror_first	2	picture	4	48	mirror	r	0	l
chimpanzee	Fraukje	f	hand reared	38	experienced	Mirror_first	1	mirror	1	1	picture	l	1	l
chimpanzee	Fraukje	f	hand reared	38	experienced	Mirror_first	1	mirror	1	2	mirror	r	1	r
chimpanzee	Fraukje	f	hand reared	38	experienced	Mirror_first	1	mirror	1	3	mirror	l	1	l
chimpanzee	Fraukje	f	hand reared	38	experienced	Mirror_first	1	mirror	1	4	picture	r	1	r
chimpanzee	Fraukje	f	hand reared	38	experienced	Mirror_first	1	mirror	1	5	mirror	r	1	r
chimpanzee	Fraukje	f	hand reared	38	experienced	Mirror_first	1	mirror	1	6	picture	l	1	l
chimpanzee	Fraukje	f	hand reared	38	experienced	Mirror_first	1	mirror	1	7	picture	l	1	l
chimpanzee	Fraukje	f	hand reared	38	experienced	Mirror_first	1	mirror	1	8	picture	r	1	r
chimpanzee	Fraukje	f	hand reared	38	experienced	Mirror_first	1	mirror	1	9	picture	r	0	l
chimpanzee	Fraukje	f	hand reared	38	experienced	Mirror_first	1	mirror	1	10	picture	l	1	l
chimpanzee	Fraukje	f	hand reared	38	experienced	Mirror_first	1	mirror	1	11	mirror	l	1	l
chimpanzee	Fraukje	f	hand reared	38	experienced	Mirror_first	1	mirror	1	12	mirror	r	1	r
chimpanzee	Fraukje	f	hand reared	38	experienced	Mirror_first	1	mirror	2	13	mirror	l	1	l
chimpanzee	Fraukje	f	hand reared	38	experienced	Mirror_first	1	mirror	2	14	mirror	l	1	l
chimpanzee	Fraukje	f	hand reared	38	experienced	Mirror_first	1	mirror	2	15	mirror	r	1	r
chimpanzee	Fraukje	f	hand reared	38	experienced	Mirror_first	1	mirror	2	16	picture	r	1	r
chimpanzee	Fraukje	f	hand reared	38	experienced	Mirror_first	1	mirror	2	17	mirror	r	1	r
chimpanzee	Fraukje	f	hand reared	38	experienced	Mirror_first	1	mirror	2	18	mirror	l	1	l
chimpanzee	Fraukje	f	hand reared	38	experienced	Mirror_first	1	mirror	2	19	picture	l	1	l
chimpanzee	Fraukje	f	hand reared	38	experienced	Mirror_first	1	mirror	2	20	picture	r	1	r
chimpanzee	Fraukje	f	hand reared	38	experienced	Mirror_first	1	mirror	2	21	mirror	r	1	r
chimpanzee	Fraukje	f	hand reared	38	experienced	Mirror_first	1	mirror	2	22	picture	l	1	l
chimpanzee	Fraukje	f	hand reared	38	experienced	Mirror_first	1	mirror	2	23	mirror	l	1	l
chimpanzee	Fraukje	f	hand reared	38	experienced	Mirror_first	1	mirror	2	24	picture	r	1	r
chimpanzee	Fraukje	f	hand reared	38	experienced	Mirror_first	2	picture	3	25	mirror	r	1	r
chimpanzee	Fraukje	f	hand reared	38	experienced	Mirror_first	2	picture	3	26	picture	r	1	r
chimpanzee	Fraukje	f	hand reared	38	experienced	Mirror_first	2	picture	3	27	picture	l	1	l
chimpanzee	Fraukje	f	hand reared	38	experienced	Mirror_first	2	picture	3	28	mirror	l	1	l
chimpanzee	Fraukje	f	hand reared	38	experienced	Mirror_first	2	picture	3	29	picture	l	1	l
chimpanzee	Fraukje	f	hand reared	38	experienced	Mirror_first	2	picture	3	30	mirror	r	1	r
chimpanzee	Fraukje	f	hand reared	38	experienced	Mirror_first	2	picture	3	31	mirror	l	1	l
chimpanzee	Fraukje	f	hand reared	38	experienced	Mirror_first	2	picture	3	32	picture	r	1	r
chimpanzee	Fraukje	f	hand reared	38	experienced	Mirror_first	2	picture	3	33	mirror	r	1	r
chimpanzee	Fraukje	f	hand reared	38	experienced	Mirror_first	2	picture	3	34	picture	l	1	l
chimpanzee	Fraukje	f	hand reared	38	experienced	Mirror_first	2	picture	3	35	picture	r	1	r
chimpanzee	Fraukje	f	hand reared	38	experienced	Mirror_first	2	picture	3	36	mirror	l	1	l
chimpanzee	Fraukje	f	hand reared	38	experienced	Mirror_first	2	picture	4	37	picture	r	1	r
chimpanzee	Fraukje	f	hand reared	38	experienced	Mirror_first	2	picture	4	38	mirror	l	1	l
chimpanzee	Fraukje	f	hand reared	38	experienced	Mirror_first	2	picture	4	39	mirror	r	1	r
chimpanzee	Fraukje	f	hand reared	38	experienced	Mirror_first	2	picture	4	40	picture	l	1	l
chimpanzee	Fraukje	f	hand reared	38	experienced	Mirror_first	2	picture	4	41	picture	r	1	r
chimpanzee	Fraukje	f	hand reared	38	experienced	Mirror_first	2	picture	4	42	mirror	r	1	r
chimpanzee	Fraukje	f	hand reared	38	experienced	Mirror_first	2	picture	4	43	mirror	l	1	l
chimpanzee	Fraukje	f	hand reared	38	experienced	Mirror_first	2	picture	4	44	picture	l	1	l
chimpanzee	Fraukje	f	hand reared	38	experienced	Mirror_first	2	picture	4	45	mirror	r	1	r
chimpanzee	Fraukje	f	hand reared	38	experienced	Mirror_first	2	picture	4	46	mirror	l	1	l
chimpanzee	Fraukje	f	hand reared	38	experienced	Mirror_first	2	picture	4	47	picture	r	1	r
chimpanzee	Fraukje	f	hand reared	38	experienced	Mirror_first	2	picture	4	48	picture	l	1	l
chimpanzee	Kofi	m	parent	9	naïve	Mirror_first	1	mirror	1	1	mirror	r	1	r
chimpanzee	Kofi	m	parent	9	naïve	Mirror_first	1	mirror	1	2	picture	l	0	r
chimpanzee	Kofi	m	parent	9	naïve	Mirror_first	1	mirror	1	3	mirror	l	1	l
chimpanzee	Kofi	m	parent	9	naïve	Mirror_first	1	mirror	1	4	picture	r	0	l
chimpanzee	Kofi	m	parent	9	naïve	Mirror_first	1	mirror	1	5	picture	r	0	l
chimpanzee	Kofi	m	parent	9	naïve	Mirror_first	1	mirror	1	6	mirror	l	1	l
chimpanzee	Kofi	m	parent	9	naïve	Mirror_first	1	mirror	1	7	mirror	r	0	l
chimpanzee	Kofi	m	parent	9	naïve	Mirror_first	1	mirror	1	8	picture	l	1	l
chimpanzee	Kofi	m	parent	9	naïve	Mirror_first	1	mirror	1	9	mirror	r	0	l
chimpanzee	Kofi	m	parent	9	naïve	Mirror_first	1	mirror	1	10	mirror	l	1	l
chimpanzee	Kofi	m	parent	9	naïve	Mirror_first	1	mirror	1	11	picture	r	0	l
chimpanzee	Kofi	m	parent	9	naïve	Mirror_first	1	mirror	1	12	picture	l	1	l
chimpanzee	Kofi	m	parent	9	naïve	Mirror_first	1	mirror	2	13	picture	r	1	r
chimpanzee	Kofi	m	parent	9	naïve	Mirror_first	1	mirror	2	14	mirror	r	0	l
chimpanzee	Kofi	m	parent	9	naïve	Mirror_first	1	mirror	2	15	picture	l	1	l
chimpanzee	Kofi	m	parent	9	naïve	Mirror_first	1	mirror	2	16	mirror	l	1	l
chimpanzee	Kofi	m	parent	9	naïve	Mirror_first	1	mirror	2	17	mirror	r	0	l
chimpanzee	Kofi	m	parent	9	naïve	Mirror_first	1	mirror	2	18	picture	r	0	l
chimpanzee	Kofi	m	parent	9	naïve	Mirror_first	1	mirror	2	19	picture	l	1	l
chimpanzee	Kofi	m	parent	9	naïve	Mirror_first	1	mirror	2	20	mirror	l	1	l
chimpanzee	Kofi	m	parent	9	naïve	Mirror_first	1	mirror	2	21	picture	r	0	l
chimpanzee	Kofi	m	parent	9	naïve	Mirror_first	1	mirror	2	22	picture	l	1	l
chimpanzee	Kofi	m	parent	9	naïve	Mirror_first	1	mirror	2	23	mirror	l	1	l
chimpanzee	Kofi	m	parent	9	naïve	Mirror_first	1	mirror	2	24	mirror	r	0	l
chimpanzee	Kofi	m	parent	9	naïve	Mirror_first	2	picture	3	25	mirror	r	0	l
chimpanzee	Kofi	m	parent	9	naïve	Mirror_first	2	picture	3	26	picture	r	0	l
chimpanzee	Kofi	m	parent	9	naïve	Mirror_first	2	picture	3	27	picture	l	1	l
chimpanzee	Kofi	m	parent	9	naïve	Mirror_first	2	picture	3	28	mirror	l	1	l
chimpanzee	Kofi	m	parent	9	naïve	Mirror_first	2	picture	3	29	picture	l	0	r
chimpanzee	Kofi	m	parent	9	naïve	Mirror_first	2	picture	3	30	picture	r	1	r
chimpanzee	Kofi	m	parent	9	naïve	Mirror_first	2	picture	3	31	mirror	r	0	l
chimpanzee	Kofi	m	parent	9	naïve	Mirror_first	2	picture	3	32	mirror	l	0	r
chimpanzee	Kofi	m	parent	9	naïve	Mirror_first	2	picture	3	33	mirror	l	0	r
chimpanzee	Kofi	m	parent	9	naïve	Mirror_first	2	picture	3	34	picture	r	1	r
chimpanzee	Kofi	m	parent	9	naïve	Mirror_first	2	picture	3	35	picture	l	0	r
chimpanzee	Kofi	m	parent	9	naïve	Mirror_first	2	picture	3	36	mirror	r	1	r
chimpanzee	Kofi	m	parent	9	naïve	Mirror_first	2	picture	4	37	mirror	l	1	l
chimpanzee	Kofi	m	parent	9	naïve	Mirror_first	2	picture	4	38	picture	r	1	r
chimpanzee	Kofi	m	parent	9	naïve	Mirror_first	2	picture	4	39	mirror	r	1	r
chimpanzee	Kofi	m	parent	9	naïve	Mirror_first	2	picture	4	40	picture	l	1	l
chimpanzee	Kofi	m	parent	9	naïve	Mirror_first	2	picture	4	41	mirror	r	0	l
chimpanzee	Kofi	m	parent	9	naïve	Mirror_first	2	picture	4	42	picture	l	1	l
chimpanzee	Kofi	m	parent	9	naïve	Mirror_first	2	picture	4	43	mirror	l	0	r
chimpanzee	Kofi	m	parent	9	naïve	Mirror_first	2	picture	4	44	picture	r	0	l
chimpanzee	Kofi	m	parent	9	naïve	Mirror_first	2	picture	4	45	mirror	r	1	r
chimpanzee	Kofi	m	parent	9	naïve	Mirror_first	2	picture	4	46	picture	r	1	r
chimpanzee	Kofi	m	parent	9	naïve	Mirror_first	2	picture	4	47	mirror	l	0	r
chimpanzee	Kofi	m	parent	9	naïve	Mirror_first	2	picture	4	48	picture	l	0	r
chimpanzee	Robert	m	hand reared	39	naïve	Mirror_first	1	mirror	1	1	mirror	r	0	l
chimpanzee	Robert	m	hand reared	39	naïve	Mirror_first	1	mirror	1	2	mirror	l	0	r
chimpanzee	Robert	m	hand reared	39	naïve	Mirror_first	1	mirror	1	3	picture	l	1	l
chimpanzee	Robert	m	hand reared	39	naïve	Mirror_first	1	mirror	1	4	picture	r	0	l
chimpanzee	Robert	m	hand reared	39	naïve	Mirror_first	1	mirror	1	5	picture	l	0	r
chimpanzee	Robert	m	hand reared	39	naïve	Mirror_first	1	mirror	1	6	mirror	r	0	l
chimpanzee	Robert	m	hand reared	39	naïve	Mirror_first	1	mirror	1	7	mirror	l	1	l
chimpanzee	Robert	m	hand reared	39	naïve	Mirror_first	1	mirror	1	8	picture	r	1	r
chimpanzee	Robert	m	hand reared	39	naïve	Mirror_first	1	mirror	1	9	picture	l	1	l
chimpanzee	Robert	m	hand reared	39	naïve	Mirror_first	1	mirror	1	10	mirror	l	1	l
chimpanzee	Robert	m	hand reared	39	naïve	Mirror_first	1	mirror	1	11	mirror	r	1	r
chimpanzee	Robert	m	hand reared	39	naïve	Mirror_first	1	mirror	1	12	picture	r	1	r
chimpanzee	Robert	m	hand reared	39	naïve	Mirror_first	1	mirror	2	13	picture	r	0	l
chimpanzee	Robert	m	hand reared	39	naïve	Mirror_first	1	mirror	2	14	mirror	l	1	l
chimpanzee	Robert	m	hand reared	39	naïve	Mirror_first	1	mirror	2	15	mirror	r	1	r
chimpanzee	Robert	m	hand reared	39	naïve	Mirror_first	1	mirror	2	16	picture	l	1	l
chimpanzee	Robert	m	hand reared	39	naïve	Mirror_first	1	mirror	2	17	mirror	l	0	r
chimpanzee	Robert	m	hand reared	39	naïve	Mirror_first	1	mirror	2	18	picture	r	1	r
chimpanzee	Robert	m	hand reared	39	naïve	Mirror_first	1	mirror	2	19	picture	l	0	r
chimpanzee	Robert	m	hand reared	39	naïve	Mirror_first	1	mirror	2	20	mirror	r	0	l
chimpanzee	Robert	m	hand reared	39	naïve	Mirror_first	1	mirror	2	21	picture	r	1	r
chimpanzee	Robert	m	hand reared	39	naïve	Mirror_first	1	mirror	2	22	mirror	r	1	r
chimpanzee	Robert	m	hand reared	39	naïve	Mirror_first	1	mirror	2	23	mirror	l	1	l
chimpanzee	Robert	m	hand reared	39	naïve	Mirror_first	1	mirror	2	24	picture	l	0	r
chimpanzee	Robert	m	hand reared	39	naïve	Mirror_first	2	picture	3	25	mirror	r	0	l
chimpanzee	Robert	m	hand reared	39	naïve	Mirror_first	2	picture	3	26	picture	r	1	r
chimpanzee	Robert	m	hand reared	39	naïve	Mirror_first	2	picture	3	27	picture	l	1	l
chimpanzee	Robert	m	hand reared	39	naïve	Mirror_first	2	picture	3	28	mirror	l	0	r
chimpanzee	Robert	m	hand reared	39	naïve	Mirror_first	2	picture	3	29	mirror	r	0	l
chimpanzee	Robert	m	hand reared	39	naïve	Mirror_first	2	picture	3	30	picture	l	0	r
chimpanzee	Robert	m	hand reared	39	naïve	Mirror_first	2	picture	3	31	picture	r	0	l
chimpanzee	Robert	m	hand reared	39	naïve	Mirror_first	2	picture	3	32	picture	l	1	l
chimpanzee	Robert	m	hand reared	39	naïve	Mirror_first	2	picture	3	33	mirror	l	1	l
chimpanzee	Robert	m	hand reared	39	naïve	Mirror_first	2	picture	3	34	mirror	r	0	l
chimpanzee	Robert	m	hand reared	39	naïve	Mirror_first	2	picture	3	35	picture	l	0	r
chimpanzee	Robert	m	hand reared	39	naïve	Mirror_first	2	picture	3	36	picture	r	1	r
chimpanzee	Robert	m	hand reared	39	naïve	Mirror_first	2	picture	4	37	mirror	l	1	l
chimpanzee	Robert	m	hand reared	39	naïve	Mirror_first	2	picture	4	38	mirror	r	0	l
chimpanzee	Robert	m	hand reared	39	naïve	Mirror_first	2	picture	4	39	picture	r	1	r
chimpanzee	Robert	m	hand reared	39	naïve	Mirror_first	2	picture	4	40	picture	l	1	l
chimpanzee	Robert	m	hand reared	39	naïve	Mirror_first	2	picture	4	41	mirror	r	1	r
chimpanzee	Robert	m	hand reared	39	naïve	Mirror_first	2	picture	4	42	picture	r	0	l
chimpanzee	Robert	m	hand reared	39	naïve	Mirror_first	2	picture	4	43	picture	l	0	r
chimpanzee	Robert	m	hand reared	39	naïve	Mirror_first	2	picture	4	44	mirror	l	1	l
chimpanzee	Robert	m	hand reared	39	naïve	Mirror_first	2	picture	4	45	mirror	l	1	l
chimpanzee	Robert	m	hand reared	39	naïve	Mirror_first	2	picture	4	46	picture	r	1	r
chimpanzee	Robert	m	hand reared	39	naïve	Mirror_first	2	picture	4	47	picture	l	1	l
chimpanzee	Robert	m	hand reared	39	naïve	Mirror_first	2	picture	4	48	mirror	r	1	r
chimpanzee	Sandra	f	parent	22	experienced	Mirror_first	1	mirror	1	1	picture	r	1	r
chimpanzee	Sandra	f	parent	22	experienced	Mirror_first	1	mirror	1	2	picture	l	1	l
chimpanzee	Sandra	f	parent	22	experienced	Mirror_first	1	mirror	1	3	mirror	l	0	r
chimpanzee	Sandra	f	parent	22	experienced	Mirror_first	1	mirror	1	4	mirror	r	1	r
chimpanzee	Sandra	f	parent	22	experienced	Mirror_first	1	mirror	1	5	picture	l	1	l
chimpanzee	Sandra	f	parent	22	experienced	Mirror_first	1	mirror	1	6	mirror	r	1	r
chimpanzee	Sandra	f	parent	22	experienced	Mirror_first	1	mirror	1	7	picture	r	0	l
chimpanzee	Sandra	f	parent	22	experienced	Mirror_first	1	mirror	1	8	mirror	l	1	l
chimpanzee	Sandra	f	parent	22	experienced	Mirror_first	1	mirror	1	9	mirror	l	0	r
chimpanzee	Sandra	f	parent	22	experienced	Mirror_first	1	mirror	1	10	mirror	r	1	r
chimpanzee	Sandra	f	parent	22	experienced	Mirror_first	1	mirror	1	11	picture	r	0	l
chimpanzee	Sandra	f	parent	22	experienced	Mirror_first	1	mirror	1	12	picture	l	1	l
chimpanzee	Sandra	f	parent	22	experienced	Mirror_first	1	mirror	2	13	mirror	l	1	l
chimpanzee	Sandra	f	parent	22	experienced	Mirror_first	1	mirror	2	14	picture	l	0	r
chimpanzee	Sandra	f	parent	22	experienced	Mirror_first	1	mirror	2	15	picture	r	0	l
chimpanzee	Sandra	f	parent	22	experienced	Mirror_first	1	mirror	2	16	mirror	r	1	r
chimpanzee	Sandra	f	parent	22	experienced	Mirror_first	1	mirror	2	17	picture	l	1	l
chimpanzee	Sandra	f	parent	22	experienced	Mirror_first	1	mirror	2	18	picture	r	1	r
chimpanzee	Sandra	f	parent	22	experienced	Mirror_first	1	mirror	2	19	mirror	r	0	l
chimpanzee	Sandra	f	parent	22	experienced	Mirror_first	1	mirror	2	20	mirror	l	1	l
chimpanzee	Sandra	f	parent	22	experienced	Mirror_first	1	mirror	2	21	picture	l	1	l
chimpanzee	Sandra	f	parent	22	experienced	Mirror_first	1	mirror	2	22	mirror	l	0	r
chimpanzee	Sandra	f	parent	22	experienced	Mirror_first	1	mirror	2	23	mirror	r	0	l
chimpanzee	Sandra	f	parent	22	experienced	Mirror_first	1	mirror	2	24	picture	r	0	l
chimpanzee	Sandra	f	parent	22	experienced	Mirror_first	2	picture	3	25	mirror	r	1	r
chimpanzee	Sandra	f	parent	22	experienced	Mirror_first	2	picture	3	26	mirror	l	1	l
chimpanzee	Sandra	f	parent	22	experienced	Mirror_first	2	picture	3	27	picture	l	0	r
chimpanzee	Sandra	f	parent	22	experienced	Mirror_first	2	picture	3	28	picture	r	1	r
chimpanzee	Sandra	f	parent	22	experienced	Mirror_first	2	picture	3	29	mirror	l	0	r
chimpanzee	Sandra	f	parent	22	experienced	Mirror_first	2	picture	3	30	picture	r	1	r
chimpanzee	Sandra	f	parent	22	experienced	Mirror_first	2	picture	3	31	mirror	r	0	l
chimpanzee	Sandra	f	parent	22	experienced	Mirror_first	2	picture	3	32	picture	l	1	l
chimpanzee	Sandra	f	parent	22	experienced	Mirror_first	2	picture	3	33	picture	r	1	r
chimpanzee	Sandra	f	parent	22	experienced	Mirror_first	2	picture	3	34	picture	r	0	l
chimpanzee	Sandra	f	parent	22	experienced	Mirror_first	2	picture	3	35	picture	l	1	l
chimpanzee	Sandra	f	parent	22	experienced	Mirror_first	2	picture	3	36	mirror	l	1	l
chimpanzee	Sandra	f	parent	22	experienced	Mirror_first	2	picture	4	37	picture	r	1	r
chimpanzee	Sandra	f	parent	22	experienced	Mirror_first	2	picture	4	38	mirror	r	0	l
chimpanzee	Sandra	f	parent	22	experienced	Mirror_first	2	picture	4	39	mirror	l	1	l
chimpanzee	Sandra	f	parent	22	experienced	Mirror_first	2	picture	4	40	picture	l	0	r
chimpanzee	Sandra	f	parent	22	experienced	Mirror_first	2	picture	4	41	mirror	r	1	r
chimpanzee	Sandra	f	parent	22	experienced	Mirror_first	2	picture	4	42	mirror	l	1	l
chimpanzee	Sandra	f	parent	22	experienced	Mirror_first	2	picture	4	43	picture	l	1	l
chimpanzee	Sandra	f	parent	22	experienced	Mirror_first	2	picture	4	44	mirror	r	0	l
chimpanzee	Sandra	f	parent	22	experienced	Mirror_first	2	picture	4	45	picture	r	0	l
chimpanzee	Sandra	f	parent	22	experienced	Mirror_first	2	picture	4	46	picture	l	1	l
chimpanzee	Sandra	f	parent	22	experienced	Mirror_first	2	picture	4	47	mirror	l	1	l
chimpanzee	Sandra	f	parent	22	experienced	Mirror_first	2	picture	4	48	mirror	r	1	r
chimpanzee	Swela	f	parent	19	naïve	Mirror_first	1	mirror	1	1	picture	r	0	l
chimpanzee	Swela	f	parent	19	naïve	Mirror_first	1	mirror	1	2	mirror	l	0	r
chimpanzee	Swela	f	parent	19	naïve	Mirror_first	1	mirror	1	3	mirror	r	0	l
chimpanzee	Swela	f	parent	19	naïve	Mirror_first	1	mirror	1	4	picture	l	0	r
chimpanzee	Swela	f	parent	19	naïve	Mirror_first	1	mirror	1	5	mirror	l	1	l
chimpanzee	Swela	f	parent	19	naïve	Mirror_first	1	mirror	1	6	picture	r	0	l
chimpanzee	Swela	f	parent	19	naïve	Mirror_first	1	mirror	1	7	picture	l	0	r
chimpanzee	Swela	f	parent	19	naïve	Mirror_first	1	mirror	1	8	mirror	r	1	r
chimpanzee	Swela	f	parent	19	naïve	Mirror_first	1	mirror	1	9	mirror	l	1	l
chimpanzee	Swela	f	parent	19	naïve	Mirror_first	1	mirror	1	10	mirror	r	0	l
chimpanzee	Swela	f	parent	19	naïve	Mirror_first	1	mirror	1	11	picture	l	0	r
chimpanzee	Swela	f	parent	19	naïve	Mirror_first	1	mirror	1	12	picture	r	1	r
chimpanzee	Swela	f	parent	19	naïve	Mirror_first	1	mirror	2	13	picture	l	1	l
chimpanzee	Swela	f	parent	19	naïve	Mirror_first	1	mirror	2	14	mirror	l	1	l
chimpanzee	Swela	f	parent	19	naïve	Mirror_first	1	mirror	2	15	picture	r	1	r
chimpanzee	Swela	f	parent	19	naïve	Mirror_first	1	mirror	2	16	mirror	r	1	r
chimpanzee	Swela	f	parent	19	naïve	Mirror_first	1	mirror	2	17	mirror	r	1	r
chimpanzee	Swela	f	parent	19	naïve	Mirror_first	1	mirror	2	18	picture	l	0	r
chimpanzee	Swela	f	parent	19	naïve	Mirror_first	1	mirror	2	19	mirror	l	1	l
chimpanzee	Swela	f	parent	19	naïve	Mirror_first	1	mirror	2	20	picture	r	1	r
chimpanzee	Swela	f	parent	19	naïve	Mirror_first	1	mirror	2	21	picture	r	1	r
chimpanzee	Swela	f	parent	19	naïve	Mirror_first	1	mirror	2	22	picture	l	0	r
chimpanzee	Swela	f	parent	19	naïve	Mirror_first	1	mirror	2	23	mirror	r	1	r
chimpanzee	Swela	f	parent	19	naïve	Mirror_first	1	mirror	2	24	mirror	l	0	r
chimpanzee	Swela	f	parent	19	naïve	Mirror_first	2	picture	3	25	picture	r	1	r
chimpanzee	Swela	f	parent	19	naïve	Mirror_first	2	picture	3	26	picture	r	1	r
chimpanzee	Swela	f	parent	19	naïve	Mirror_first	2	picture	3	27	picture	l	0	r
chimpanzee	Swela	f	parent	19	naïve	Mirror_first	2	picture	3	28	mirror	l	1	l
chimpanzee	Swela	f	parent	19	naïve	Mirror_first	2	picture	3	29	picture	r	1	r
chimpanzee	Swela	f	parent	19	naïve	Mirror_first	2	picture	3	30	picture	l	0	r
chimpanzee	Swela	f	parent	19	naïve	Mirror_first	2	picture	3	31	mirror	r	1	r
chimpanzee	Swela	f	parent	19	naïve	Mirror_first	2	picture	3	32	mirror	l	0	r
chimpanzee	Swela	f	parent	19	naïve	Mirror_first	2	picture	3	33	mirror	l	1	l
chimpanzee	Swela	f	parent	19	naïve	Mirror_first	2	picture	3	34	picture	l	1	l
chimpanzee	Swela	f	parent	19	naïve	Mirror_first	2	picture	3	35	picture	r	0	l
chimpanzee	Swela	f	parent	19	naïve	Mirror_first	2	picture	3	36	mirror	r	0	l
chimpanzee	Swela	f	parent	19	naïve	Mirror_first	2	picture	4	37	picture	l	1	l
chimpanzee	Swela	f	parent	19	naïve	Mirror_first	2	picture	4	38	mirror	l	1	l
chimpanzee	Swela	f	parent	19	naïve	Mirror_first	2	picture	4	39	picture	r	0	l
chimpanzee	Swela	f	parent	19	naïve	Mirror_first	2	picture	4	40	mirror	r	0	l
chimpanzee	Swela	f	parent	19	naïve	Mirror_first	2	picture	4	41	mirror	r	1	r
chimpanzee	Swela	f	parent	19	naïve	Mirror_first	2	picture	4	42	mirror	l	0	r
chimpanzee	Swela	f	parent	19	naïve	Mirror_first	2	picture	4	43	picture	l	1	l
chimpanzee	Swela	f	parent	19	naïve	Mirror_first	2	picture	4	44	mirror	r	0	l
chimpanzee	Swela	f	parent	19	naïve	Mirror_first	2	picture	4	45	mirror	r	0	l
chimpanzee	Swela	f	parent	19	naïve	Mirror_first	2	picture	4	46	picture	r	0	l
chimpanzee	Swela	f	parent	19	naïve	Mirror_first	2	picture	4	47	picture	l	0	r
chimpanzee	Swela	f	parent	19	naïve	Mirror_first	2	picture	4	48	mirror	l	0	r
chimpanzee	Frodo	m	parent	48	experienced	Picture_first	1	picture	1	1	picture	l	0	r
chimpanzee	Frodo	m	parent	48	experienced	Picture_first	1	picture	1	2	picture	r	1	r
chimpanzee	Frodo	m	parent	48	experienced	Picture_first	1	picture	1	3	mirror	r	1	r
chimpanzee	Frodo	m	parent	48	experienced	Picture_first	1	picture	1	4	mirror	l	0	r
chimpanzee	Frodo	m	parent	48	experienced	Picture_first	1	picture	1	5	mirror	l	1	l
chimpanzee	Frodo	m	parent	48	experienced	Picture_first	1	picture	1	6	mirror	r	1	r
chimpanzee	Frodo	m	parent	48	experienced	Picture_first	1	picture	1	7	picture	l	1	l
chimpanzee	Frodo	m	parent	48	experienced	Picture_first	1	picture	1	8	picture	r	0	l
chimpanzee	Frodo	m	parent	48	experienced	Picture_first	1	picture	1	9	mirror	r	0	l
chimpanzee	Frodo	m	parent	48	experienced	Picture_first	1	picture	1	10	mirror	l	0	r
chimpanzee	Frodo	m	parent	48	experienced	Picture_first	1	picture	1	11	picture	l	1	l
chimpanzee	Frodo	m	parent	48	experienced	Picture_first	1	picture	1	12	picture	r	0	l
chimpanzee	Frodo	m	parent	48	experienced	Picture_first	1	picture	2	13	mirror	l	1	l
chimpanzee	Frodo	m	parent	48	experienced	Picture_first	1	picture	2	14	picture	l	0	r
chimpanzee	Frodo	m	parent	48	experienced	Picture_first	1	picture	2	15	picture	r	1	r
chimpanzee	Frodo	m	parent	48	experienced	Picture_first	1	picture	2	16	mirror	r	0	l
chimpanzee	Frodo	m	parent	48	experienced	Picture_first	1	picture	2	17	mirror	l	1	l
chimpanzee	Frodo	m	parent	48	experienced	Picture_first	1	picture	2	18	mirror	r	1	r
chimpanzee	Frodo	m	parent	48	experienced	Picture_first	1	picture	2	19	picture	r	0	l
chimpanzee	Frodo	m	parent	48	experienced	Picture_first	1	picture	2	20	picture	l	1	l
chimpanzee	Frodo	m	parent	48	experienced	Picture_first	1	picture	2	21	mirror	l	1	l
chimpanzee	Frodo	m	parent	48	experienced	Picture_first	1	picture	2	22	picture	r	0	l
chimpanzee	Frodo	m	parent	48	experienced	Picture_first	1	picture	2	23	mirror	r	0	l
chimpanzee	Frodo	m	parent	48	experienced	Picture_first	1	picture	2	24	picture	l	1	l
chimpanzee	Frodo	m	parent	48	experienced	Picture_first	2	mirror	3	25	mirror	l	1	l
chimpanzee	Frodo	m	parent	48	experienced	Picture_first	2	mirror	3	26	picture	r	1	r
chimpanzee	Frodo	m	parent	48	experienced	Picture_first	2	mirror	3	27	mirror	r	1	r
chimpanzee	Frodo	m	parent	48	experienced	Picture_first	2	mirror	3	28	picture	l	1	l
chimpanzee	Frodo	m	parent	48	experienced	Picture_first	2	mirror	3	29	mirror	r	1	r
chimpanzee	Frodo	m	parent	48	experienced	Picture_first	2	mirror	3	30	picture	l	1	l
chimpanzee	Frodo	m	parent	48	experienced	Picture_first	2	mirror	3	31	mirror	l	1	l
chimpanzee	Frodo	m	parent	48	experienced	Picture_first	2	mirror	3	32	picture	r	1	r
chimpanzee	Frodo	m	parent	48	experienced	Picture_first	2	mirror	3	33	picture	r	0	l
chimpanzee	Frodo	m	parent	48	experienced	Picture_first	2	mirror	3	34	mirror	l	1	l
chimpanzee	Frodo	m	parent	48	experienced	Picture_first	2	mirror	3	35	mirror	r	1	r
chimpanzee	Frodo	m	parent	48	experienced	Picture_first	2	mirror	3	36	picture	l	1	l
chimpanzee	Frodo	m	parent	48	experienced	Picture_first	2	mirror	4	37	picture	l	1	l
chimpanzee	Frodo	m	parent	48	experienced	Picture_first	2	mirror	4	38	mirror	r	1	r
chimpanzee	Frodo	m	parent	48	experienced	Picture_first	2	mirror	4	39	picture	r	0	l
chimpanzee	Frodo	m	parent	48	experienced	Picture_first	2	mirror	4	40	mirror	l	1	l
chimpanzee	Frodo	m	parent	48	experienced	Picture_first	2	mirror	4	41	picture	l	0	r
chimpanzee	Frodo	m	parent	48	experienced	Picture_first	2	mirror	4	42	mirror	r	1	r
chimpanzee	Frodo	m	parent	48	experienced	Picture_first	2	mirror	4	43	picture	r	1	r
chimpanzee	Frodo	m	parent	48	experienced	Picture_first	2	mirror	4	44	mirror	l	1	l
chimpanzee	Frodo	m	parent	48	experienced	Picture_first	2	mirror	4	45	picture	r	1	r
chimpanzee	Frodo	m	parent	48	experienced	Picture_first	2	mirror	4	46	picture	l	1	l
chimpanzee	Frodo	m	parent	48	experienced	Picture_first	2	mirror	4	47	mirror	r	1	r
chimpanzee	Frodo	m	parent	48	experienced	Picture_first	2	mirror	4	48	mirror	l	1	l
chimpanzee	Lobo	m	parent	10	naïve	Picture_first	1	picture	1	1	mirror	r	0	l
chimpanzee	Lobo	m	parent	10	naïve	Picture_first	1	picture	1	2	mirror	l	1	l
chimpanzee	Lobo	m	parent	10	naïve	Picture_first	1	picture	1	3	picture	r	1	r
chimpanzee	Lobo	m	parent	10	naïve	Picture_first	1	picture	1	4	picture	l	1	l
chimpanzee	Lobo	m	parent	10	naïve	Picture_first	1	picture	1	5	picture	l	0	r
chimpanzee	Lobo	m	parent	10	naïve	Picture_first	1	picture	1	6	mirror	l	1	l
chimpanzee	Lobo	m	parent	10	naïve	Picture_first	1	picture	1	7	picture	r	0	l
chimpanzee	Lobo	m	parent	10	naïve	Picture_first	1	picture	1	8	mirror	r	0	l
chimpanzee	Lobo	m	parent	10	naïve	Picture_first	1	picture	1	9	picture	l	1	l
chimpanzee	Lobo	m	parent	10	naïve	Picture_first	1	picture	1	10	mirror	l	0	r
chimpanzee	Lobo	m	parent	10	naïve	Picture_first	1	picture	1	11	picture	r	0	l
chimpanzee	Lobo	m	parent	10	naïve	Picture_first	1	picture	1	12	mirror	r	1	r
chimpanzee	Lobo	m	parent	10	naïve	Picture_first	1	picture	2	13	mirror	r	1	r
chimpanzee	Lobo	m	parent	10	naïve	Picture_first	1	picture	2	14	mirror	l	1	l
chimpanzee	Lobo	m	parent	10	naïve	Picture_first	1	picture	2	15	picture	r	0	l
chimpanzee	Lobo	m	parent	10	naïve	Picture_first	1	picture	2	16	picture	l	0	r
chimpanzee	Lobo	m	parent	10	naïve	Picture_first	1	picture	2	17	mirror	l	1	l
chimpanzee	Lobo	m	parent	10	naïve	Picture_first	1	picture	2	18	picture	l	0	r
chimpanzee	Lobo	m	parent	10	naïve	Picture_first	1	picture	2	19	mirror	r	0	l
chimpanzee	Lobo	m	parent	10	naïve	Picture_first	1	picture	2	20	picture	r	0	l
chimpanzee	Lobo	m	parent	10	naïve	Picture_first	1	picture	2	21	mirror	l	1	l
chimpanzee	Lobo	m	parent	10	naïve	Picture_first	1	picture	2	22	picture	l	1	l
chimpanzee	Lobo	m	parent	10	naïve	Picture_first	1	picture	2	23	picture	r	1	r
chimpanzee	Lobo	m	parent	10	naïve	Picture_first	1	picture	2	24	mirror	r	0	l
chimpanzee	Lobo	m	parent	10	naïve	Picture_first	2	mirror	3	25	mirror	l	1	l
chimpanzee	Lobo	m	parent	10	naïve	Picture_first	2	mirror	3	26	mirror	r	1	r
chimpanzee	Lobo	m	parent	10	naïve	Picture_first	2	mirror	3	27	picture	r	0	l
chimpanzee	Lobo	m	parent	10	naïve	Picture_first	2	mirror	3	28	picture	l	0	r
chimpanzee	Lobo	m	parent	10	naïve	Picture_first	2	mirror	3	29	mirror	l	1	l
chimpanzee	Lobo	m	parent	10	naïve	Picture_first	2	mirror	3	30	picture	r	1	r
chimpanzee	Lobo	m	parent	10	naïve	Picture_first	2	mirror	3	31	picture	l	1	l
chimpanzee	Lobo	m	parent	10	naïve	Picture_first	2	mirror	3	32	mirror	r	0	l
chimpanzee	Lobo	m	parent	10	naïve	Picture_first	2	mirror	3	33	picture	l	1	l
chimpanzee	Lobo	m	parent	10	naïve	Picture_first	2	mirror	3	34	picture	r	1	r
chimpanzee	Lobo	m	parent	10	naïve	Picture_first	2	mirror	3	35	mirror	l	0	r
chimpanzee	Lobo	m	parent	10	naïve	Picture_first	2	mirror	3	36	mirror	r	0	l
chimpanzee	Lobo	m	parent	10	naïve	Picture_first	2	mirror	4	37	picture	r	1	r
chimpanzee	Lobo	m	parent	10	naïve	Picture_first	2	mirror	4	38	picture	l	1	l
chimpanzee	Lobo	m	parent	10	naïve	Picture_first	2	mirror	4	39	mirror	r	1	r
chimpanzee	Lobo	m	parent	10	naïve	Picture_first	2	mirror	4	40	mirror	l	1	l
chimpanzee	Lobo	m	parent	10	naïve	Picture_first	2	mirror	4	41	picture	l	1	l
chimpanzee	Lobo	m	parent	10	naïve	Picture_first	2	mirror	4	42	mirror	r	0	l
chimpanzee	Lobo	m	parent	10	naïve	Picture_first	2	mirror	4	43	mirror	l	1	l
chimpanzee	Lobo	m	parent	10	naïve	Picture_first	2	mirror	4	44	picture	r	1	r
chimpanzee	Lobo	m	parent	10	naïve	Picture_first	2	mirror	4	45	mirror	r	0	l
chimpanzee	Lobo	m	parent	10	naïve	Picture_first	2	mirror	4	46	picture	r	1	r
chimpanzee	Lobo	m	parent	10	naïve	Picture_first	2	mirror	4	47	picture	l	1	l
chimpanzee	Lobo	m	parent	10	naïve	Picture_first	2	mirror	4	48	mirror	l	1	l
chimpanzee	Lome	m	parent	13	experienced	Picture_first	1	picture	1	1	mirror	r	1	r
chimpanzee	Lome	m	parent	13	experienced	Picture_first	1	picture	1	2	picture	l	1	l
chimpanzee	Lome	m	parent	13	experienced	Picture_first	1	picture	1	3	mirror	l	1	l
chimpanzee	Lome	m	parent	13	experienced	Picture_first	1	picture	1	4	picture	r	1	r
chimpanzee	Lome	m	parent	13	experienced	Picture_first	1	picture	1	5	mirror	l	1	l
chimpanzee	Lome	m	parent	13	experienced	Picture_first	1	picture	1	6	picture	l	1	l
chimpanzee	Lome	m	parent	13	experienced	Picture_first	1	picture	1	7	picture	r	1	r
chimpanzee	Lome	m	parent	13	experienced	Picture_first	1	picture	1	8	mirror	r	1	r
chimpanzee	Lome	m	parent	13	experienced	Picture_first	1	picture	1	9	mirror	l	1	l
chimpanzee	Lome	m	parent	13	experienced	Picture_first	1	picture	1	10	picture	r	0	l
chimpanzee	Lome	m	parent	13	experienced	Picture_first	1	picture	1	11	mirror	r	1	r
chimpanzee	Lome	m	parent	13	experienced	Picture_first	1	picture	1	12	picture	l	1	l
chimpanzee	Lome	m	parent	13	experienced	Picture_first	1	picture	2	13	picture	l	1	l
chimpanzee	Lome	m	parent	13	experienced	Picture_first	1	picture	2	14	mirror	r	1	r
chimpanzee	Lome	m	parent	13	experienced	Picture_first	1	picture	2	15	picture	r	0	l
chimpanzee	Lome	m	parent	13	experienced	Picture_first	1	picture	2	16	mirror	l	1	l
chimpanzee	Lome	m	parent	13	experienced	Picture_first	1	picture	2	17	picture	l	1	l
chimpanzee	Lome	m	parent	13	experienced	Picture_first	1	picture	2	18	mirror	r	1	r
chimpanzee	Lome	m	parent	13	experienced	Picture_first	1	picture	2	19	mirror	l	1	l
chimpanzee	Lome	m	parent	13	experienced	Picture_first	1	picture	2	20	picture	r	1	r
chimpanzee	Lome	m	parent	13	experienced	Picture_first	1	picture	2	21	picture	l	1	l
chimpanzee	Lome	m	parent	13	experienced	Picture_first	1	picture	2	22	mirror	r	1	r
chimpanzee	Lome	m	parent	13	experienced	Picture_first	1	picture	2	23	picture	r	1	r
chimpanzee	Lome	m	parent	13	experienced	Picture_first	1	picture	2	24	mirror	l	1	l
chimpanzee	Lome	m	parent	13	experienced	Picture_first	2	mirror	3	25	picture	l	1	l
chimpanzee	Lome	m	parent	13	experienced	Picture_first	2	mirror	3	26	picture	r	1	r
chimpanzee	Lome	m	parent	13	experienced	Picture_first	2	mirror	3	27	mirror	r	1	r
chimpanzee	Lome	m	parent	13	experienced	Picture_first	2	mirror	3	28	mirror	l	1	l
chimpanzee	Lome	m	parent	13	experienced	Picture_first	2	mirror	3	29	picture	r	1	r
chimpanzee	Lome	m	parent	13	experienced	Picture_first	2	mirror	3	30	picture	l	1	l
chimpanzee	Lome	m	parent	13	experienced	Picture_first	2	mirror	3	31	mirror	l	1	l
chimpanzee	Lome	m	parent	13	experienced	Picture_first	2	mirror	3	32	mirror	r	1	r
chimpanzee	Lome	m	parent	13	experienced	Picture_first	2	mirror	3	33	picture	l	1	l
chimpanzee	Lome	m	parent	13	experienced	Picture_first	2	mirror	3	34	picture	r	1	r
chimpanzee	Lome	m	parent	13	experienced	Picture_first	2	mirror	3	35	mirror	l	1	l
chimpanzee	Lome	m	parent	13	experienced	Picture_first	2	mirror	3	36	mirror	r	1	r
chimpanzee	Lome	m	parent	13	experienced	Picture_first	2	mirror	4	37	picture	r	1	r
chimpanzee	Lome	m	parent	13	experienced	Picture_first	2	mirror	4	38	picture	l	1	l
chimpanzee	Lome	m	parent	13	experienced	Picture_first	2	mirror	4	39	mirror	r	1	r
chimpanzee	Lome	m	parent	13	experienced	Picture_first	2	mirror	4	40	mirror	l	1	l
chimpanzee	Lome	m	parent	13	experienced	Picture_first	2	mirror	4	41	mirror	r	1	r
chimpanzee	Lome	m	parent	13	experienced	Picture_first	2	mirror	4	42	picture	r	0	l
chimpanzee	Lome	m	parent	13	experienced	Picture_first	2	mirror	4	43	picture	l	1	l
chimpanzee	Lome	m	parent	13	experienced	Picture_first	2	mirror	4	44	mirror	l	1	l
chimpanzee	Lome	m	parent	13	experienced	Picture_first	2	mirror	4	45	picture	l	1	l
chimpanzee	Lome	m	parent	13	experienced	Picture_first	2	mirror	4	46	mirror	r	1	r
chimpanzee	Lome	m	parent	13	experienced	Picture_first	2	mirror	4	47	picture	r	0	l
chimpanzee	Lome	m	parent	13	experienced	Picture_first	2	mirror	4	48	mirror	l	1	l
chimpanzee	Natascha	f	hand reared	35	naïve	Picture_first	1	picture	1	1	picture	l	0	r
chimpanzee	Natascha	f	hand reared	35	naïve	Picture_first	1	picture	1	2	picture	r	1	r
chimpanzee	Natascha	f	hand reared	35	naïve	Picture_first	1	picture	1	3	mirror	l	1	l
chimpanzee	Natascha	f	hand reared	35	naïve	Picture_first	1	picture	1	4	mirror	r	1	r
chimpanzee	Natascha	f	hand reared	35	naïve	Picture_first	1	picture	1	5	mirror	r	1	r
chimpanzee	Natascha	f	hand reared	35	naïve	Picture_first	1	picture	1	6	picture	l	1	l
chimpanzee	Natascha	f	hand reared	35	naïve	Picture_first	1	picture	1	7	picture	r	1	r
chimpanzee	Natascha	f	hand reared	35	naïve	Picture_first	1	picture	1	8	mirror	l	1	l
chimpanzee	Natascha	f	hand reared	35	naïve	Picture_first	1	picture	1	9	mirror	r	1	r
chimpanzee	Natascha	f	hand reared	35	naïve	Picture_first	1	picture	1	10	picture	r	1	r
chimpanzee	Natascha	f	hand reared	35	naïve	Picture_first	1	picture	1	11	mirror	l	0	r
chimpanzee	Natascha	f	hand reared	35	naïve	Picture_first	1	picture	1	12	picture	l	1	l
chimpanzee	Natascha	f	hand reared	35	naïve	Picture_first	1	picture	2	13	mirror	r	1	r
chimpanzee	Natascha	f	hand reared	35	naïve	Picture_first	1	picture	2	14	picture	r	1	r
chimpanzee	Natascha	f	hand reared	35	naïve	Picture_first	1	picture	2	15	mirror	l	1	l
chimpanzee	Natascha	f	hand reared	35	naïve	Picture_first	1	picture	2	16	picture	l	1	l
chimpanzee	Natascha	f	hand reared	35	naïve	Picture_first	1	picture	2	17	mirror	l	1	l
chimpanzee	Natascha	f	hand reared	35	naïve	Picture_first	1	picture	2	18	picture	r	1	r
chimpanzee	Natascha	f	hand reared	35	naïve	Picture_first	1	picture	2	19	picture	l	1	l
chimpanzee	Natascha	f	hand reared	35	naïve	Picture_first	1	picture	2	20	mirror	r	1	r
chimpanzee	Natascha	f	hand reared	35	naïve	Picture_first	1	picture	2	21	picture	r	1	r
chimpanzee	Natascha	f	hand reared	35	naïve	Picture_first	1	picture	2	22	mirror	r	1	r
chimpanzee	Natascha	f	hand reared	35	naïve	Picture_first	1	picture	2	23	mirror	l	0	r
chimpanzee	Natascha	f	hand reared	35	naïve	Picture_first	1	picture	2	24	picture	l	1	l
chimpanzee	Natascha	f	hand reared	35	naïve	Picture_first	2	mirror	3	25	mirror	r	1	r
chimpanzee	Natascha	f	hand reared	35	naïve	Picture_first	2	mirror	3	26	picture	l	0	r
chimpanzee	Natascha	f	hand reared	35	naïve	Picture_first	2	mirror	3	27	mirror	l	1	l
chimpanzee	Natascha	f	hand reared	35	naïve	Picture_first	2	mirror	3	28	picture	r	1	r
chimpanzee	Natascha	f	hand reared	35	naïve	Picture_first	2	mirror	3	29	mirror	r	1	r
chimpanzee	Natascha	f	hand reared	35	naïve	Picture_first	2	mirror	3	30	picture	l	0	r
chimpanzee	Natascha	f	hand reared	35	naïve	Picture_first	2	mirror	3	31	mirror	l	1	l
chimpanzee	Natascha	f	hand reared	35	naïve	Picture_first	2	mirror	3	32	picture	r	1	r
chimpanzee	Natascha	f	hand reared	35	naïve	Picture_first	2	mirror	3	33	picture	l	1	l
chimpanzee	Natascha	f	hand reared	35	naïve	Picture_first	2	mirror	3	34	mirror	l	1	l
chimpanzee	Natascha	f	hand reared	35	naïve	Picture_first	2	mirror	3	35	picture	r	1	r
chimpanzee	Natascha	f	hand reared	35	naïve	Picture_first	2	mirror	3	36	mirror	r	1	r
chimpanzee	Natascha	f	hand reared	35	naïve	Picture_first	2	mirror	4	37	picture	l	1	l
chimpanzee	Natascha	f	hand reared	35	naïve	Picture_first	2	mirror	4	38	mirror	l	0	r
chimpanzee	Natascha	f	hand reared	35	naïve	Picture_first	2	mirror	4	39	mirror	r	1	r
chimpanzee	Natascha	f	hand reared	35	naïve	Picture_first	2	mirror	4	40	picture	r	1	r
chimpanzee	Natascha	f	hand reared	35	naïve	Picture_first	2	mirror	4	41	mirror	r	1	r
chimpanzee	Natascha	f	hand reared	35	naïve	Picture_first	2	mirror	4	42	picture	l	1	l
chimpanzee	Natascha	f	hand reared	35	naïve	Picture_first	2	mirror	4	43	mirror	l	0	r
chimpanzee	Natascha	f	hand reared	35	naïve	Picture_first	2	mirror	4	44	picture	l	1	l
chimpanzee	Natascha	f	hand reared	35	naïve	Picture_first	2	mirror	4	45	mirror	r	0	l
chimpanzee	Natascha	f	hand reared	35	naïve	Picture_first	2	mirror	4	46	mirror	l	0	r
chimpanzee	Natascha	f	hand reared	35	naïve	Picture_first	2	mirror	4	47	picture	l	1	l
chimpanzee	Natascha	f	hand reared	35	naïve	Picture_first	2	mirror	4	48	picture	l	1	l
chimpanzee	Riet	f	hand reared	37	naïve	Picture_first	1	picture	1	1	mirror	l	1	l
chimpanzee	Riet	f	hand reared	37	naïve	Picture_first	1	picture	1	2	mirror	r	0	l
chimpanzee	Riet	f	hand reared	37	naïve	Picture_first	1	picture	1	3	picture	l	0	r
chimpanzee	Riet	f	hand reared	37	naïve	Picture_first	1	picture	1	4	picture	r	0	l
chimpanzee	Riet	f	hand reared	37	naïve	Picture_first	1	picture	1	5	picture	r	1	r
chimpanzee	Riet	f	hand reared	37	naïve	Picture_first	1	picture	1	6	mirror	r	1	r
chimpanzee	Riet	f	hand reared	37	naïve	Picture_first	1	picture	1	7	picture	l	0	r
chimpanzee	Riet	f	hand reared	37	naïve	Picture_first	1	picture	1	8	mirror	l	1	l
chimpanzee	Riet	f	hand reared	37	naïve	Picture_first	1	picture	1	9	picture	r	0	l
chimpanzee	Riet	f	hand reared	37	naïve	Picture_first	1	picture	1	10	mirror	r	0	l
chimpanzee	Riet	f	hand reared	37	naïve	Picture_first	1	picture	1	11	picture	l	1	l
chimpanzee	Riet	f	hand reared	37	naïve	Picture_first	1	picture	1	12	mirror	l	1	l
chimpanzee	Riet	f	hand reared	37	naïve	Picture_first	1	picture	2	13	mirror	r	1	r
chimpanzee	Riet	f	hand reared	37	naïve	Picture_first	1	picture	2	14	mirror	l	1	l
chimpanzee	Riet	f	hand reared	37	naïve	Picture_first	1	picture	2	15	picture	r	1	r
chimpanzee	Riet	f	hand reared	37	naïve	Picture_first	1	picture	2	16	picture	l	1	l
chimpanzee	Riet	f	hand reared	37	naïve	Picture_first	1	picture	2	17	picture	r	0	l
chimpanzee	Riet	f	hand reared	37	naïve	Picture_first	1	picture	2	18	mirror	l	1	l
chimpanzee	Riet	f	hand reared	37	naïve	Picture_first	1	picture	2	19	picture	l	0	r
chimpanzee	Riet	f	hand reared	37	naïve	Picture_first	1	picture	2	20	mirror	r	0	l
chimpanzee	Riet	f	hand reared	37	naïve	Picture_first	1	picture	2	21	picture	l	1	l
chimpanzee	Riet	f	hand reared	37	naïve	Picture_first	1	picture	2	22	picture	r	1	r
chimpanzee	Riet	f	hand reared	37	naïve	Picture_first	1	picture	2	23	mirror	r	0	l
chimpanzee	Riet	f	hand reared	37	naïve	Picture_first	1	picture	2	24	mirror	l	0	r
chimpanzee	Riet	f	hand reared	37	naïve	Picture_first	2	mirror	3	25	mirror	l	0	r
chimpanzee	Riet	f	hand reared	37	naïve	Picture_first	2	mirror	3	26	picture	r	1	r
chimpanzee	Riet	f	hand reared	37	naïve	Picture_first	2	mirror	3	27	picture	l	1	l
chimpanzee	Riet	f	hand reared	37	naïve	Picture_first	2	mirror	3	28	mirror	r	1	r
chimpanzee	Riet	f	hand reared	37	naïve	Picture_first	2	mirror	3	29	mirror	r	0	l
chimpanzee	Riet	f	hand reared	37	naïve	Picture_first	2	mirror	3	30	mirror	l	0	r
chimpanzee	Riet	f	hand reared	37	naïve	Picture_first	2	mirror	3	31	picture	r	1	r
chimpanzee	Riet	f	hand reared	37	naïve	Picture_first	2	mirror	3	32	picture	l	1	l
chimpanzee	Riet	f	hand reared	37	naïve	Picture_first	2	mirror	3	33	mirror	r	1	r
chimpanzee	Riet	f	hand reared	37	naïve	Picture_first	2	mirror	3	34	mirror	l	1	l
chimpanzee	Riet	f	hand reared	37	naïve	Picture_first	2	mirror	3	35	picture	l	0	r
chimpanzee	Riet	f	hand reared	37	naïve	Picture_first	2	mirror	3	36	picture	r	0	l
chimpanzee	Riet	f	hand reared	37	naïve	Picture_first	2	mirror	4	37	mirror	l	1	l
chimpanzee	Riet	f	hand reared	37	naïve	Picture_first	2	mirror	4	38	picture	r	1	r
chimpanzee	Riet	f	hand reared	37	naïve	Picture_first	2	mirror	4	39	picture	l	0	r
chimpanzee	Riet	f	hand reared	37	naïve	Picture_first	2	mirror	4	40	mirror	r	1	r
chimpanzee	Riet	f	hand reared	37	naïve	Picture_first	2	mirror	4	41	mirror	l	1	l
chimpanzee	Riet	f	hand reared	37	naïve	Picture_first	2	mirror	4	42	mirror	r	0	l
chimpanzee	Riet	f	hand reared	37	naïve	Picture_first	2	mirror	4	43	picture	r	1	r
chimpanzee	Riet	f	hand reared	37	naïve	Picture_first	2	mirror	4	44	picture	l	1	l
chimpanzee	Riet	f	hand reared	37	naïve	Picture_first	2	mirror	4	45	picture	r	1	r
chimpanzee	Riet	f	hand reared	37	naïve	Picture_first	2	mirror	4	46	mirror	l	1	l
chimpanzee	Riet	f	hand reared	37	naïve	Picture_first	2	mirror	4	47	mirror	r	1	r
chimpanzee	Riet	f	hand reared	37	naïve	Picture_first	2	mirror	4	48	picture	l	0	r
chimpanzee	Tai	f	parent	12	naïve	Picture_first	1	picture	1	1	mirror	l	0	r
chimpanzee	Tai	f	parent	12	naïve	Picture_first	1	picture	1	2	mirror	r	1	r
chimpanzee	Tai	f	parent	12	naïve	Picture_first	1	picture	1	3	picture	r	1	r
chimpanzee	Tai	f	parent	12	naïve	Picture_first	1	picture	1	4	picture	l	0	r
chimpanzee	Tai	f	parent	12	naïve	Picture_first	1	picture	1	5	mirror	r	1	r
chimpanzee	Tai	f	parent	12	naïve	Picture_first	1	picture	1	6	picture	r	0	l
chimpanzee	Tai	f	parent	12	naïve	Picture_first	1	picture	1	7	picture	l	0	r
chimpanzee	Tai	f	parent	12	naïve	Picture_first	1	picture	1	8	mirror	l	1	l
chimpanzee	Tai	f	parent	12	naïve	Picture_first	1	picture	1	9	mirror	r	1	r
chimpanzee	Tai	f	parent	12	naïve	Picture_first	1	picture	1	10	picture	r	1	r
chimpanzee	Tai	f	parent	12	naïve	Picture_first	1	picture	1	11	mirror	l	1	l
chimpanzee	Tai	f	parent	12	naïve	Picture_first	1	picture	1	12	picture	l	0	r
chimpanzee	Tai	f	parent	12	naïve	Picture_first	1	picture	2	13	picture	r	1	r
chimpanzee	Tai	f	parent	12	naïve	Picture_first	1	picture	2	14	mirror	r	0	l
chimpanzee	Tai	f	parent	12	naïve	Picture_first	1	picture	2	15	mirror	l	0	r
chimpanzee	Tai	f	parent	12	naïve	Picture_first	1	picture	2	16	picture	l	1	l
chimpanzee	Tai	f	parent	12	naïve	Picture_first	1	picture	2	17	mirror	l	0	r
chimpanzee	Tai	f	parent	12	naïve	Picture_first	1	picture	2	18	picture	r	1	r
chimpanzee	Tai	f	parent	12	naïve	Picture_first	1	picture	2	19	mirror	r	1	r
chimpanzee	Tai	f	parent	12	naïve	Picture_first	1	picture	2	20	picture	l	0	r
chimpanzee	Tai	f	parent	12	naïve	Picture_first	1	picture	2	21	picture	r	1	r
chimpanzee	Tai	f	parent	12	naïve	Picture_first	1	picture	2	22	picture	l	0	r
chimpanzee	Tai	f	parent	12	naïve	Picture_first	1	picture	2	23	mirror	l	1	l
chimpanzee	Tai	f	parent	12	naïve	Picture_first	1	picture	2	24	mirror	r	1	r
chimpanzee	Tai	f	parent	12	naïve	Picture_first	2	mirror	3	25	mirror	l	0	r
[truncated: 119 more rows]
